# Supplementary material for: Catalytic enantioselective synthesis of perfluoroalkyl-substituted β-lactones via a concerted asynchronous [2 + 2] cycloaddition: a synthetic and computational study
Source: Chem Sci. 2019 Apr 29;10(24):6162–73. doi: 10.1039/c9sc00390h (PMC6585878; doi:10.1039/c9sc00390h)
Supplement: Supplementary file 2 [file SC-010-C9SC00390H-s002.cif]

# Electronic Supplementary Material (ESI) for Chemical Science.
# This journal is © The Royal Society of Chemistry 2019

####################################################################### 
# 
# This file contains crystal structure data downloaded from the 
# Cambridge Structural Database (CSD) hosted by the Cambridge 
# Crystallographic Data Centre (CCDC).
# 
# Full information about CCDC data access policies and citation 
# guidelines are available at http://www.ccdc.cam.ac.uk/access/V1 
# 
# Audit and citation data items may have been added by the CCDC. 
# Please retain this information to preserve the provenance of 
# this file and to allow appropriate attribution of the data. 
# 
#######################################################################

data_47
_database_code_depnum_ccdc_archive 'CCDC 1886142'
loop_
_audit_author_name
_audit_author_address
'ALEXANDRA MARTHA ZOYA Slawin' 'University of St Andrews'
_audit_update_record             
;
2018-12-19 deposited with the CCDC.	2019-04-29 downloaded from the CCDC.
;
_audit_creation_date             2016-08-03
_audit_creation_method           'by CrystalStructure 4.2'


_chemical_formula_sum            'C19 H15 Br F5 N O2'
_chemical_formula_moiety         'C19 H15 Br F5 N O2'
_chemical_formula_weight         464.23
_chemical_melting_point          ?
_chemical_absolute_configuration ad

#==============================================================================
# CRYSTAL DATA
_space_group_crystal_system      monoclinic
_space_group_name_H-M_alt        'P 1 21 1'
_space_group_name_Hall           'P 2yb'
_space_group_IT_number           4
loop_
_space_group_symop_id
_space_group_symop_operation_xyz
1 +X,+Y,+Z
2 -X,1/2+Y,-Z
#------------------------------------------------------------------------------
_cell_length_a                   11.753(6)
_cell_length_b                   6.281(3)
_cell_length_c                   13.273(6)
_cell_angle_alpha                90.0000
_cell_angle_beta                 101.939(9)
_cell_angle_gamma                90.0000
_cell_volume                     958.6(8)
_cell_formula_units_Z            2
_cell_measurement_reflns_used    3090
_cell_measurement_theta_min      1.80
_cell_measurement_theta_max      27.40
_cell_measurement_temperature    93
#------------------------------------------------------------------------------
_exptl_crystal_description       prism
_exptl_crystal_colour            colorless
_exptl_crystal_size_max          0.100
_exptl_crystal_size_mid          0.100
_exptl_crystal_size_min          0.030
_exptl_crystal_density_diffrn    1.608
_exptl_crystal_density_meas      ?
_exptl_crystal_density_method    'not measured'
_exptl_crystal_F_000             464.00
_exptl_absorpt_coefficient_mu    2.211
_exptl_absorpt_correction_type   multi-scan
_exptl_absorpt_process_details   'REQAB (Rigaku, 1998)'
_exptl_absorpt_correction_T_min  0.442
_exptl_absorpt_correction_T_max  0.936

#==============================================================================
# EXPERIMENTAL DATA

_diffrn_ambient_temperature      93
_diffrn_radiation_type           'Mo K\a'
_diffrn_radiation_wavelength     0.71075
_diffrn_measurement_device_type  'Rigaku XtaLAB P200'
_diffrn_measurement_method       \w
_diffrn_detector_area_resol_mean 5.814
_diffrn_reflns_number            10431
_diffrn_reflns_av_R_equivalents  0.0639
_diffrn_reflns_theta_max         25.319
_diffrn_reflns_theta_min         1.771
_diffrn_reflns_theta_full        25.242
_diffrn_measured_fraction_theta_max 0.996
_diffrn_measured_fraction_theta_full 0.998
_diffrn_reflns_Laue_measured_fraction_max 0.996
_diffrn_reflns_Laue_measured_fraction_full 0.998
_diffrn_reflns_point_group_measured_fraction_max 0.985
_diffrn_reflns_point_group_measured_fraction_full 0.988
_diffrn_reflns_limit_h_min       -14
_diffrn_reflns_limit_h_max       13
_diffrn_reflns_limit_k_min       -7
_diffrn_reflns_limit_k_max       7
_diffrn_reflns_limit_l_min       -15
_diffrn_reflns_limit_l_max       15
_diffrn_standards_number         0
_diffrn_standards_interval_count .
_diffrn_standards_decay_%        ?
_reflns_number_total             3443
_reflns_number_gt                2979
_reflns_threshold_expression     F^2^>2.0\s(F^2^)
_reflns_Friedel_coverage         0.800
_reflns_Friedel_fraction_max     0.972
_reflns_Friedel_fraction_full    0.976

#==============================================================================
# REFINEMENT DATA

_refine_special_details          
;
    Refinement was performed using all reflections. The weighted 
    R-factor (wR) and goodness of fit (S) are based on F^2^.
    R-factor (gt) are based on F. The threshold expression of
    F^2^ > 2.0 sigma(F^2^) is used only for calculating R-factor (gt).
;
_refine_ls_structure_factor_coef Fsqd
_refine_ls_R_factor_all          0.0376
_refine_ls_R_factor_gt           0.0343
_refine_ls_wR_factor_ref         0.0626
_refine_ls_wR_factor_gt          0.0617
_refine_ls_number_restraints     1
_refine_ls_hydrogen_treatment    constr
_refine_ls_number_reflns         3443
_refine_ls_number_parameters     253
_refine_ls_goodness_of_fit_ref   0.697
_refine_ls_weighting_scheme      calc
_refine_ls_weighting_details     'w = 1/[\s^2^(Fo^2^)]'
_atom_sites_solution_hydrogens   geom
_atom_sites_solution_primary     direct
_atom_sites_solution_secondary   difmap
_refine_ls_shift/su_max          0.001
_refine_diff_density_max         0.39
_refine_diff_density_min         -0.32
_refine_ls_extinction_method     none
_refine_ls_extinction_coef       ?
_refine_ls_abs_structure_details 
;
 Flack x determined using 1082 quotients [(I+)-(I-)]/[(I+)+(I-)]
 (Parsons, Flack and Wagner, Acta Cryst. B69 (2013) 249-259).
;
_refine_ls_abs_structure_Flack   -0.016(9)

loop_
_atom_type_symbol
_atom_type_description
_atom_type_scat_dispersion_real
_atom_type_scat_dispersion_imag
_atom_type_scat_source
C C 0.0033 0.0016
;
International Tables for Crystallography
(Vol. C, Tables 4.2.6.8 and 6.1.1.4)
;
H H 0.0000 0.0000
;
International Tables for Crystallography
(Vol. C, Table 6.1.1.4)
;
Br Br -0.2901 2.4595
;
International Tables for Crystallography
(Vol. C, Tables 4.2.6.8 and 6.1.1.4)
;
F F 0.0171 0.0103
;
International Tables for Crystallography
(Vol. C, Tables 4.2.6.8 and 6.1.1.4)
;
O O 0.0106 0.0060
;
International Tables for Crystallography
(Vol. C, Tables 4.2.6.8 and 6.1.1.4)
;
N N 0.0061 0.0033
;
International Tables for Crystallography
(Vol. C, Tables 4.2.6.8 and 6.1.1.4)
;

#==============================================================================
# ATOMIC COORDINATES AND THERMAL PARAMETERS

loop_
_atom_site_label
_atom_site_type_symbol
_atom_site_fract_x
_atom_site_fract_y
_atom_site_fract_z
_atom_site_U_iso_or_equiv
_atom_site_adp_type
_atom_site_occupancy
_atom_site_site_symmetry_order
_atom_site_calc_flag
_atom_site_refinement_flags_posn
_atom_site_refinement_flags_adp
_atom_site_refinement_flags_occupancy
_atom_site_disorder_assembly
_atom_site_disorder_group
Br14 Br 0.91914(4) 0.44681(9) 1.15508(3) 0.02810(14) Uani 1 1 d . . . . .
F1 F 0.46691(19) -0.0698(6) 0.65849(17) 0.0248(6) Uani 1 1 d . . . . .
F2 F 0.6236(2) -0.1924(4) 0.7601(2) 0.0249(7) Uani 1 1 d . . . . .
F3 F 0.4076(3) 0.1215(5) 0.8330(3) 0.0345(9) Uani 1 1 d . . . . .
F4 F 0.4080(3) -0.2215(5) 0.8212(3) 0.0333(9) Uani 1 1 d . . . . .
F5 F 0.5457(2) -0.0627(7) 0.92623(17) 0.0322(6) Uani 1 1 d . . . . .
O1 O 0.5226(3) 0.3451(5) 0.7005(2) 0.0212(8) Uani 1 1 d . . . . .
O2 O 0.5501(3) 0.5242(5) 0.5558(2) 0.0276(9) Uani 1 1 d . . . . .
N8 N 1.1396(3) 0.2953(6) 0.6321(3) 0.0236(10) Uani 1 1 d . . . . .
C2 C 0.5746(4) 0.3836(8) 0.6158(4) 0.0222(12) Uani 1 1 d . . . . .
C3 C 0.6581(4) 0.1952(8) 0.6387(3) 0.0181(11) Uani 1 1 d . . . . .
H3 H 0.6273 0.0744 0.5919 0.022 Uiso 1 1 calc R U . . .
C4 C 0.6079(4) 0.1788(8) 0.7405(4) 0.0188(12) Uani 1 1 d . . . . .
C5 C 0.7845(4) 0.2252(8) 0.6388(3) 0.0180(11) Uani 1 1 d . . . . .
C6 C 0.8444(4) 0.0681(7) 0.5975(3) 0.0204(11) Uani 1 1 d . . . . .
H6 H 0.8039 -0.0563 0.5694 0.024 Uiso 1 1 calc R U . . .
C7 C 0.9619(4) 0.0880(8) 0.5962(3) 0.0197(11) Uani 1 1 d . . . . .
H7 H 1.0005 -0.0236 0.5685 0.024 Uiso 1 1 calc R U . . .
C8 C 1.0240(4) 0.2707(7) 0.6353(3) 0.0171(11) Uani 1 1 d . . . . .
C9 C 0.9629(3) 0.4313(10) 0.6777(3) 0.0209(10) Uani 1 1 d . . . . .
H9 H 1.0028 0.5561 0.7060 0.025 Uiso 1 1 calc R U . . .
C10 C 0.8458(4) 0.4079(8) 0.6782(3) 0.0214(12) Uani 1 1 d . . . . .
H10 H 0.8063 0.5183 0.7060 0.026 Uiso 1 1 calc R U . . .
C11 C 0.6861(4) 0.2427(7) 0.8401(4) 0.0181(11) Uani 1 1 d . . . . .
C12 C 0.7883(4) 0.1307(8) 0.8798(4) 0.0223(12) Uani 1 1 d . . . . .
H12 H 0.8102 0.0140 0.8426 0.027 Uiso 1 1 calc R U . . .
C13 C 0.8579(4) 0.1892(8) 0.9737(4) 0.0223(12) Uani 1 1 d . . . . .
H13 H 0.9265 0.1111 1.0015 0.027 Uiso 1 1 calc R U . . .
C14 C 0.8261(4) 0.3622(8) 1.0257(3) 0.0202(11) Uani 1 1 d . . . . .
C15 C 0.7266(4) 0.4788(9) 0.9876(3) 0.0207(12) Uani 1 1 d . . . . .
H15 H 0.7068 0.5993 1.0236 0.025 Uiso 1 1 calc R U . . .
C16 C 0.6564(4) 0.4147(9) 0.8951(3) 0.0194(11) Uani 1 1 d . . . . .
H16 H 0.5866 0.4903 0.8690 0.023 Uiso 1 1 calc R U . . .
C17 C 0.5439(4) -0.0306(10) 0.7468(3) 0.0202(11) Uani 1 1 d . . . . .
C18 C 0.4755(4) -0.0490(11) 0.8339(3) 0.0232(10) Uani 1 1 d . . . . .
C19 C 1.2040(4) 0.1206(8) 0.5987(4) 0.0266(13) Uani 1 1 d . . . . .
H19A H 1.2844 0.1652 0.6011 0.032 Uiso 1 1 calc R U . . .
H19B H 1.2035 -0.0018 0.6444 0.032 Uiso 1 1 calc R U . . .
H19C H 1.1674 0.0804 0.5281 0.032 Uiso 1 1 calc R U . . .
C20 C 1.2057(4) 0.4717(11) 0.6871(4) 0.0327(13) Uani 1 1 d . . . . .
H20A H 1.2859 0.4664 0.6770 0.039 Uiso 1 1 calc R U . . .
H20B H 1.1699 0.6069 0.6604 0.039 Uiso 1 1 calc R U . . .
H20C H 1.2056 0.4604 0.7607 0.039 Uiso 1 1 calc R U . . .

loop_
_atom_site_aniso_label
_atom_site_aniso_U_11
_atom_site_aniso_U_22
_atom_site_aniso_U_33
_atom_site_aniso_U_23
_atom_site_aniso_U_13
_atom_site_aniso_U_12
Br14 0.0315(3) 0.0362(3) 0.0159(2) -0.0038(3) 0.00314(19) -0.0075(3)
F1 0.0223(13) 0.0289(16) 0.0215(13) -0.0038(17) 0.0008(10) -0.0033(18)
F2 0.0258(17) 0.0210(17) 0.0280(18) -0.0012(14) 0.0058(14) 0.0017(13)
F3 0.037(2) 0.035(2) 0.039(2) 0.0026(17) 0.0225(18) 0.0070(17)
F4 0.032(2) 0.033(2) 0.036(2) -0.0020(17) 0.0104(17) -0.0120(17)
F5 0.0347(15) 0.0422(17) 0.0199(13) 0.002(2) 0.0064(11) -0.008(2)
O1 0.0259(19) 0.0217(18) 0.0161(18) 0.0042(15) 0.0048(15) 0.0071(15)
O2 0.035(2) 0.029(2) 0.0170(18) 0.0025(17) 0.0013(17) 0.0068(17)
N8 0.024(3) 0.021(2) 0.027(2) 0.0004(19) 0.008(2) -0.0007(19)
C2 0.020(3) 0.029(3) 0.016(2) -0.005(2) -0.001(2) -0.004(2)
C3 0.021(3) 0.020(3) 0.013(2) -0.001(2) 0.000(2) 0.000(2)
C4 0.017(3) 0.022(3) 0.018(3) 0.000(2) 0.005(2) 0.003(2)
C5 0.022(3) 0.023(3) 0.009(2) 0.002(2) 0.004(2) 0.003(2)
C6 0.028(3) 0.020(3) 0.013(2) -0.007(2) 0.002(2) -0.005(2)
C7 0.021(3) 0.021(3) 0.017(3) -0.001(2) 0.005(2) 0.003(2)
C8 0.020(3) 0.017(3) 0.014(2) 0.005(2) 0.004(2) 0.000(2)
C9 0.025(2) 0.018(2) 0.020(2) -0.002(3) 0.0046(19) -0.008(3)
C10 0.028(3) 0.019(3) 0.017(2) -0.002(2) 0.003(2) 0.003(2)
C11 0.023(3) 0.017(3) 0.016(2) 0.001(2) 0.006(2) 0.000(2)
C12 0.027(3) 0.023(3) 0.017(3) -0.004(2) 0.007(2) 0.000(2)
C13 0.019(3) 0.027(3) 0.020(3) -0.002(2) 0.004(2) 0.001(2)
C14 0.021(3) 0.026(3) 0.014(2) -0.005(2) 0.005(2) -0.010(2)
C15 0.028(3) 0.018(3) 0.019(2) -0.003(2) 0.011(2) -0.002(2)
C16 0.022(2) 0.019(3) 0.017(2) 0.002(2) 0.0041(19) 0.001(2)
C17 0.018(2) 0.022(3) 0.019(2) -0.002(3) 0.0005(19) 0.005(3)
C18 0.023(2) 0.022(2) 0.025(2) 0.000(3) 0.007(2) 0.001(3)
C19 0.026(3) 0.031(3) 0.024(3) -0.001(2) 0.007(2) 0.001(2)
C20 0.026(3) 0.033(3) 0.038(3) -0.006(3) 0.005(2) -0.010(3)

#==============================================================================
_computing_data_collection       'CrystalClear-SM Expert 2.1 b45 (Rigaku, 2015)'
_computing_cell_refinement       'CrystalClear-SM Expert 2.1 b45'
_computing_data_reduction        'CrystalClear-SM Expert 2.1 b45'
_computing_structure_solution    'SIR2011 (Burla, et al., 2012)'
_computing_structure_refinement  'SHELXL Version 2014/7 (Sheldrick, 2008)'
_computing_publication_material  'CrystalStructure 4.2 (Rigaku, 2015)'
_computing_molecular_graphics    'CrystalStructure 4.2'

#==============================================================================
# MOLECULAR GEOMETRY

_geom_special_details            
;
 All esds (except the esd in the dihedral angle between two l.s. planes)
 are estimated using the full covariance matrix.  The cell esds are taken
 into account individually in the estimation of esds in distances, angles
 and torsion angles; correlations between esds in cell parameters are only
 used when they are defined by crystal symmetry.  An approximate (isotropic)
 treatment of cell esds is used for estimating esds involving l.s. planes.
;

loop_
_geom_bond_atom_site_label_1
_geom_bond_atom_site_label_2
_geom_bond_distance
_geom_bond_site_symmetry_2
_geom_bond_publ_flag
Br14 C14 1.910(5) . ?
F1 C17 1.347(5) . ?
F2 C17 1.368(6) . ?
F3 C18 1.334(6) . ?
F4 C18 1.332(7) . ?
F5 C18 1.331(4) . ?
O1 C2 1.407(5) . ?
O1 C4 1.468(5) . ?
O2 C2 1.184(5) . ?
N8 C8 1.378(6) . ?
N8 C19 1.453(6) . ?
N8 C20 1.459(6) . ?
C2 C3 1.528(6) . ?
C3 C5 1.497(6) . ?
C3 C4 1.586(6) . ?
C3 H3 1.0000 . ?
C4 C11 1.500(6) . ?
C4 C17 1.526(7) . ?
C5 C6 1.389(6) . ?
C5 C10 1.397(6) . ?
C6 C7 1.390(6) . ?
C6 H6 0.9500 . ?
C7 C8 1.401(6) . ?
C7 H7 0.9500 . ?
C8 C9 1.420(7) . ?
C9 C10 1.386(5) . ?
C9 H9 0.9500 . ?
C10 H10 0.9500 . ?
C11 C16 1.389(6) . ?
C11 C12 1.397(6) . ?
C12 C13 1.391(6) . ?
C12 H12 0.9500 . ?
C13 C14 1.381(6) . ?
C13 H13 0.9500 . ?
C14 C15 1.384(6) . ?
C15 C16 1.388(6) . ?
C15 H15 0.9500 . ?
C16 H16 0.9500 . ?
C17 C18 1.544(5) . ?
C19 H19A 0.9800 . ?
C19 H19B 0.9800 . ?
C19 H19C 0.9800 . ?
C20 H20A 0.9800 . ?
C20 H20B 0.9800 . ?
C20 H20C 0.9800 . ?

loop_
_geom_angle_atom_site_label_1
_geom_angle_atom_site_label_2
_geom_angle_atom_site_label_3
_geom_angle
_geom_angle_site_symmetry_1
_geom_angle_site_symmetry_3
_geom_angle_publ_flag
C2 O1 C4 92.0(3) . . ?
C8 N8 C19 120.2(4) . . ?
C8 N8 C20 119.7(4) . . ?
C19 N8 C20 118.0(4) . . ?
O2 C2 O1 125.5(5) . . ?
O2 C2 C3 140.2(5) . . ?
O1 C2 C3 94.3(4) . . ?
C5 C3 C2 119.9(4) . . ?
C5 C3 C4 123.5(4) . . ?
C2 C3 C4 83.3(3) . . ?
C5 C3 H3 109.2 . . ?
C2 C3 H3 109.2 . . ?
C4 C3 H3 109.2 . . ?
O1 C4 C11 112.1(4) . . ?
O1 C4 C17 109.0(4) . . ?
C11 C4 C17 113.6(4) . . ?
O1 C4 C3 89.6(3) . . ?
C11 C4 C3 117.7(4) . . ?
C17 C4 C3 112.2(4) . . ?
C6 C5 C10 117.9(4) . . ?
C6 C5 C3 119.6(4) . . ?
C10 C5 C3 122.6(4) . . ?
C5 C6 C7 121.8(4) . . ?
C5 C6 H6 119.1 . . ?
C7 C6 H6 119.1 . . ?
C6 C7 C8 120.8(4) . . ?
C6 C7 H7 119.6 . . ?
C8 C7 H7 119.6 . . ?
N8 C8 C7 121.5(4) . . ?
N8 C8 C9 121.0(4) . . ?
C7 C8 C9 117.5(4) . . ?
C10 C9 C8 120.7(5) . . ?
C10 C9 H9 119.6 . . ?
C8 C9 H9 119.6 . . ?
C9 C10 C5 121.4(5) . . ?
C9 C10 H10 119.3 . . ?
C5 C10 H10 119.3 . . ?
C16 C11 C12 118.8(4) . . ?
C16 C11 C4 119.8(4) . . ?
C12 C11 C4 121.4(4) . . ?
C13 C12 C11 120.4(5) . . ?
C13 C12 H12 119.8 . . ?
C11 C12 H12 119.8 . . ?
C14 C13 C12 119.0(5) . . ?
C14 C13 H13 120.5 . . ?
C12 C13 H13 120.5 . . ?
C13 C14 C15 121.9(4) . . ?
C13 C14 Br14 120.3(4) . . ?
C15 C14 Br14 117.7(3) . . ?
C14 C15 C16 118.2(5) . . ?
C14 C15 H15 120.9 . . ?
C16 C15 H15 120.9 . . ?
C15 C16 C11 121.5(5) . . ?
C15 C16 H16 119.2 . . ?
C11 C16 H16 119.2 . . ?
F1 C17 F2 107.2(4) . . ?
F1 C17 C4 111.1(4) . . ?
F2 C17 C4 108.4(3) . . ?
F1 C17 C18 106.1(3) . . ?
F2 C17 C18 107.2(4) . . ?
C4 C17 C18 116.4(5) . . ?
F5 C18 F4 107.7(5) . . ?
F5 C18 F3 108.4(5) . . ?
F4 C18 F3 108.2(3) . . ?
F5 C18 C17 112.0(3) . . ?
F4 C18 C17 110.8(5) . . ?
F3 C18 C17 109.7(5) . . ?
N8 C19 H19A 109.5 . . ?
N8 C19 H19B 109.5 . . ?
H19A C19 H19B 109.5 . . ?
N8 C19 H19C 109.5 . . ?
H19A C19 H19C 109.5 . . ?
H19B C19 H19C 109.5 . . ?
N8 C20 H20A 109.5 . . ?
N8 C20 H20B 109.5 . . ?
H20A C20 H20B 109.5 . . ?
N8 C20 H20C 109.5 . . ?
H20A C20 H20C 109.5 . . ?
H20B C20 H20C 109.5 . . ?

loop_
_geom_torsion_atom_site_label_1
_geom_torsion_atom_site_label_2
_geom_torsion_atom_site_label_3
_geom_torsion_atom_site_label_4
_geom_torsion
_geom_torsion_site_symmetry_1
_geom_torsion_site_symmetry_2
_geom_torsion_site_symmetry_3
_geom_torsion_site_symmetry_4
_geom_torsion_publ_flag
C4 O1 C2 O2 -172.1(5) . . . . ?
C4 O1 C2 C3 7.5(4) . . . . ?
O2 C2 C3 C5 47.6(8) . . . . ?
O1 C2 C3 C5 -132.0(4) . . . . ?
O2 C2 C3 C4 172.5(6) . . . . ?
O1 C2 C3 C4 -7.0(3) . . . . ?
C2 O1 C4 C11 112.7(4) . . . . ?
C2 O1 C4 C17 -120.6(4) . . . . ?
C2 O1 C4 C3 -7.2(3) . . . . ?
C5 C3 C4 O1 128.3(4) . . . . ?
C2 C3 C4 O1 6.7(3) . . . . ?
C5 C3 C4 C11 13.5(7) . . . . ?
C2 C3 C4 C11 -108.2(4) . . . . ?
C5 C3 C4 C17 -121.2(5) . . . . ?
C2 C3 C4 C17 117.2(4) . . . . ?
C2 C3 C5 C6 -140.7(4) . . . . ?
C4 C3 C5 C6 116.7(5) . . . . ?
C2 C3 C5 C10 38.7(6) . . . . ?
C4 C3 C5 C10 -63.9(6) . . . . ?
C10 C5 C6 C7 0.9(7) . . . . ?
C3 C5 C6 C7 -179.7(4) . . . . ?
C5 C6 C7 C8 -1.1(7) . . . . ?
C19 N8 C8 C7 -7.2(7) . . . . ?
C20 N8 C8 C7 -170.8(4) . . . . ?
C19 N8 C8 C9 173.4(4) . . . . ?
C20 N8 C8 C9 9.8(7) . . . . ?
C6 C7 C8 N8 -178.2(4) . . . . ?
C6 C7 C8 C9 1.2(7) . . . . ?
N8 C8 C9 C10 178.3(4) . . . . ?
C7 C8 C9 C10 -1.1(7) . . . . ?
C8 C9 C10 C5 1.0(7) . . . . ?
C6 C5 C10 C9 -0.9(7) . . . . ?
C3 C5 C10 C9 179.8(4) . . . . ?
O1 C4 C11 C16 14.9(6) . . . . ?
C17 C4 C11 C16 -109.3(5) . . . . ?
C3 C4 C11 C16 116.7(5) . . . . ?
O1 C4 C11 C12 -165.9(4) . . . . ?
C17 C4 C11 C12 69.9(6) . . . . ?
C3 C4 C11 C12 -64.1(6) . . . . ?
C16 C11 C12 C13 0.9(7) . . . . ?
C4 C11 C12 C13 -178.3(4) . . . . ?
C11 C12 C13 C14 -1.4(7) . . . . ?
C12 C13 C14 C15 0.3(7) . . . . ?
C12 C13 C14 Br14 179.7(4) . . . . ?
C13 C14 C15 C16 1.4(7) . . . . ?
Br14 C14 C15 C16 -178.1(3) . . . . ?
C14 C15 C16 C11 -2.0(7) . . . . ?
C12 C11 C16 C15 0.8(7) . . . . ?
C4 C11 C16 C15 -180.0(4) . . . . ?
O1 C4 C17 F1 48.2(5) . . . . ?
C11 C4 C17 F1 174.1(4) . . . . ?
C3 C4 C17 F1 -49.3(5) . . . . ?
O1 C4 C17 F2 165.8(3) . . . . ?
C11 C4 C17 F2 -68.4(5) . . . . ?
C3 C4 C17 F2 68.2(5) . . . . ?
O1 C4 C17 C18 -73.3(5) . . . . ?
C11 C4 C17 C18 52.5(6) . . . . ?
C3 C4 C17 C18 -170.9(4) . . . . ?
F1 C17 C18 F5 165.5(5) . . . . ?
F2 C17 C18 F5 51.2(7) . . . . ?
C4 C17 C18 F5 -70.4(7) . . . . ?
F1 C17 C18 F4 45.3(6) . . . . ?
F2 C17 C18 F4 -69.1(5) . . . . ?
C4 C17 C18 F4 169.4(4) . . . . ?
F1 C17 C18 F3 -74.1(6) . . . . ?
F2 C17 C18 F3 171.6(4) . . . . ?
C4 C17 C18 F3 50.0(5) . . . . ?

#==============================================================================

#==============================================================================
# Additional structures and associated data_? identifiers
# should be added at this point if there is more than one 
# structure analysis in the CIF.

_shelx_res_file                  
;

    shelxl.res created by SHELXL-2014/7

TITL ASDBA4N
CELL  0.71075 11.75300 6.28100 13.27300 90.00000 101.93900 90.00000
ZERR  2 0.00600 0.00300 0.00600 0.00000 0.00900 0.00000
LATT -1
SYMM    -X, .50+Y,    -Z
SFAC C H BR F O N
UNIT 38 30 2 10 4 2
OMIT     0   0   1
L.S. 20
FMAP 2
PLAN 5
WPDB -2
HTAB
BOND $H
CONF
LIST 4
TEMP -180.0
ACTA
SIZE 0.030 0.100 0.100
WGHT    0.000000
FVAR       0.93086
BR14  3    0.919142    0.446811    1.155083    11.00000    0.03149    0.03618 =
         0.01588   -0.00377    0.00314   -0.00749
F1    4    0.466907   -0.069774    0.658486    11.00000    0.02227    0.02895 =
         0.02145   -0.00378    0.00075   -0.00333
F2    4    0.623580   -0.192405    0.760132    11.00000    0.02581    0.02098 =
         0.02800   -0.00121    0.00579    0.00174
F3    4    0.407600    0.121455    0.833034    11.00000    0.03668    0.03474 =
         0.03852    0.00261    0.02245    0.00702
F4    4    0.408032   -0.221513    0.821167    11.00000    0.03211    0.03344 =
         0.03590   -0.00196    0.01044   -0.01197
F5    4    0.545731   -0.062707    0.926227    11.00000    0.03470    0.04223 =
         0.01989    0.00223    0.00641   -0.00754
O1    5    0.522634    0.345082    0.700462    11.00000    0.02591    0.02166 =
         0.01612    0.00421    0.00479    0.00705
O2    5    0.550116    0.524225    0.555813    11.00000    0.03516    0.02898 =
         0.01696    0.00251    0.00125    0.00682
N8    6    1.139640    0.295326    0.632076    11.00000    0.02363    0.02097 =
         0.02727    0.00036    0.00782   -0.00072
C2    1    0.574599    0.383641    0.615754    11.00000    0.02005    0.02881 =
         0.01586   -0.00478   -0.00095   -0.00447
C3    1    0.658123    0.195167    0.638678    11.00000    0.02072    0.01950 =
         0.01265   -0.00053    0.00005    0.00034
AFIX  13
H3    2    0.627260    0.074355    0.591879    11.00000   -1.20000
AFIX   0
C4    1    0.607853    0.178779    0.740460    11.00000    0.01717    0.02239 =
         0.01758    0.00007    0.00513    0.00269
C5    1    0.784518    0.225249    0.638788    11.00000    0.02167    0.02313 =
         0.00950    0.00205    0.00372    0.00267
C6    1    0.844386    0.068142    0.597497    11.00000    0.02756    0.01950 =
         0.01315   -0.00708    0.00189   -0.00495
AFIX  43
H6    2    0.803949   -0.056273    0.569371    11.00000   -1.20000
AFIX   0
C7    1    0.961892    0.088003    0.596209    11.00000    0.02150    0.02079 =
         0.01713   -0.00095    0.00488    0.00336
AFIX  43
H7    2    1.000530   -0.023649    0.568491    11.00000   -1.20000
AFIX   0
C8    1    1.023971    0.270703    0.635300    11.00000    0.02008    0.01736 =
         0.01406    0.00520    0.00380    0.00039
C9    1    0.962910    0.431308    0.677709    11.00000    0.02497    0.01809 =
         0.01958   -0.00231    0.00456   -0.00802
AFIX  43
H9    2    1.002778    0.556117    0.706026    11.00000   -1.20000
AFIX   0
C10   1    0.845769    0.407916    0.678231    11.00000    0.02787    0.01892 =
         0.01670   -0.00231    0.00274    0.00292
AFIX  43
H10   2    0.806305    0.518345    0.705975    11.00000   -1.20000
AFIX   0
C11   1    0.686078    0.242671    0.840050    11.00000    0.02260    0.01685 =
         0.01600    0.00116    0.00646   -0.00018
C12   1    0.788250    0.130729    0.879840    11.00000    0.02718    0.02322 =
         0.01750   -0.00427    0.00674   -0.00027
AFIX  43
H12   2    0.810247    0.013960    0.842561    11.00000   -1.20000
AFIX   0
C13   1    0.857939    0.189157    0.973657    11.00000    0.01941    0.02747 =
         0.01984   -0.00153    0.00390    0.00148
AFIX  43
H13   2    0.926478    0.111134    1.001505    11.00000   -1.20000
AFIX   0
C14   1    0.826081    0.362198    1.025748    11.00000    0.02093    0.02579 =
         0.01432   -0.00493    0.00455   -0.01004
C15   1    0.726561    0.478763    0.987550    11.00000    0.02798    0.01826 =
         0.01859   -0.00258    0.01087   -0.00203
AFIX  43
H15   2    0.706777    0.599335    1.023594    11.00000   -1.20000
AFIX   0
C16   1    0.656437    0.414709    0.895139    11.00000    0.02230    0.01860 =
         0.01718    0.00176    0.00406    0.00099
AFIX  43
H16   2    0.586560    0.490301    0.868978    11.00000   -1.20000
AFIX   0
C17   1    0.543936   -0.030628    0.746783    11.00000    0.01798    0.02178 =
         0.01943   -0.00159    0.00051    0.00542
C18   1    0.475478   -0.049049    0.833915    11.00000    0.02345    0.02161 =
         0.02520    0.00024    0.00668    0.00056
C19   1    1.203976    0.120553    0.598685    11.00000    0.02557    0.03134 =
         0.02367   -0.00126    0.00723    0.00145
AFIX  33
H19A  2    1.284387    0.165176    0.601056    11.00000   -1.20000
H19B  2    1.203506   -0.001777    0.644427    11.00000   -1.20000
H19C  2    1.167421    0.080402    0.528055    11.00000   -1.20000
AFIX   0
C20   1    1.205679    0.471749    0.687053    11.00000    0.02560    0.03325 =
         0.03839   -0.00632    0.00495   -0.01030
AFIX  33
H20A  2    1.285915    0.466444    0.676984    11.00000   -1.20000
H20B  2    1.169915    0.606873    0.660433    11.00000   -1.20000
H20C  2    1.205567    0.460437    0.760673    11.00000   -1.20000
AFIX   0
HKLF 4

REM  ASDBA4N
REM R1 =  0.0343 for    2979 Fo > 4sig(Fo)  and  0.0376 for all    3443 data
REM    253 parameters refined using      1 restraints

END

WGHT      0.0000      0.0000

REM Instructions for potential hydrogen bonds
EQIV $1 -x+1, y-1/2, -z+1
HTAB C3 O2_$1
EQIV $2 -x+2, y+1/2, -z+2
HTAB C9 Br14_$2
EQIV $3 -x+1, y+1/2, -z+2
HTAB C15 F3_$3
EQIV $4 x+1, y, z
HTAB C19 F1_$4

REM Highest difference peak  0.390,  deepest hole -0.324,  1-sigma level  0.061
Q1    1   0.8658  0.4273  1.0783  11.00000  0.05    0.39
Q2    1   0.9850  0.5774  1.1945  11.00000  0.05    0.33
Q3    1   0.9854  0.3146  1.1949  11.00000  0.05    0.32
Q4    1   1.0135  0.4489  1.1656  11.00000  0.05    0.31
Q5    1   0.9613  0.5359  1.0997  11.00000  0.05    0.31
;

_shelx_res_checksum              10650
####################################################################### 
# 
# This file contains crystal structure data downloaded from the 
# Cambridge Structural Database (CSD) hosted by the Cambridge 
# Crystallographic Data Centre (CCDC).
# 
# Full information about CCDC data access policies and citation 
# guidelines are available at http://www.ccdc.cam.ac.uk/access/V1 
# 
# Audit and citation data items may have been added by the CCDC. 
# Please retain this information to preserve the provenance of 
# this file and to allow appropriate attribution of the data. 
# 
#######################################################################

data_53
_database_code_depnum_ccdc_archive 'CCDC 1886144'
loop_
_audit_author_name
_audit_author_address
'ALEXANDRA MARTHA ZOYA Slawin' 'University of St Andrews'
_audit_update_record             
;
2018-12-19 deposited with the CCDC.	2019-04-29 downloaded from the CCDC.
;
_audit_creation_date             2016-09-21
_audit_creation_method           'by CrystalStructure 4.2'


_chemical_formula_sum            'C18 H15 Br F3 N O2'
_chemical_formula_moiety         'C18 H15 Br F3 N O2'
_chemical_formula_weight         414.22
_chemical_melting_point          ?
_chemical_absolute_configuration 'ad '

#==============================================================================
# CRYSTAL DATA
_space_group_crystal_system      orthorhombic
_space_group_name_H-M_alt        'P 21 21 21'
_space_group_name_Hall           'P 2ac 2ab'
_space_group_IT_number           19
loop_
_space_group_symop_id
_space_group_symop_operation_xyz
1 +X,+Y,+Z
2 1/2-X,-Y,1/2+Z
3 1/2+X,1/2-Y,-Z
4 -X,1/2+Y,1/2-Z
#------------------------------------------------------------------------------
_cell_length_a                   9.2685(13)
_cell_length_b                   17.886(3)
_cell_length_c                   21.589(3)
_cell_angle_alpha                90.0000
_cell_angle_beta                 90.0000
_cell_angle_gamma                90.0000
_cell_volume                     3578.9(9)
_cell_formula_units_Z            8
_cell_measurement_reflns_used    7745
_cell_measurement_theta_min      1.90
_cell_measurement_theta_max      27.40
_cell_measurement_temperature    93
#------------------------------------------------------------------------------
_exptl_crystal_description       prism
_exptl_crystal_colour            colorless
_exptl_crystal_size_max          0.120
_exptl_crystal_size_mid          0.100
_exptl_crystal_size_min          0.100
_exptl_crystal_density_diffrn    1.537
_exptl_crystal_density_meas      ?
_exptl_crystal_density_method    'not measured'
_exptl_crystal_F_000             1664.00
_exptl_absorpt_coefficient_mu    2.344
_exptl_absorpt_correction_type   multi-scan
_exptl_absorpt_process_details   'REQAB (Rigaku, 1998)'
_exptl_absorpt_correction_T_min  0.509
_exptl_absorpt_correction_T_max  0.791

#==============================================================================
# EXPERIMENTAL DATA

_diffrn_ambient_temperature      93
_diffrn_radiation_type           'Mo K\a'
_diffrn_radiation_wavelength     0.71075
_diffrn_measurement_device_type  'Rigaku XtaLAB P200'
_diffrn_measurement_method       \w
_diffrn_detector_area_resol_mean 5.814
_diffrn_reflns_number            20510
_diffrn_reflns_av_R_equivalents  0.0536
_diffrn_reflns_theta_max         25.406
_diffrn_reflns_theta_min         1.478
_diffrn_reflns_theta_full        25.242
_diffrn_measured_fraction_theta_max 0.998
_diffrn_measured_fraction_theta_full 0.999
_diffrn_reflns_Laue_measured_fraction_max 0.998
_diffrn_reflns_Laue_measured_fraction_full 0.999
_diffrn_reflns_point_group_measured_fraction_max 0.997
_diffrn_reflns_point_group_measured_fraction_full 0.998
_diffrn_reflns_limit_h_min       -11
_diffrn_reflns_limit_h_max       10
_diffrn_reflns_limit_k_min       -17
_diffrn_reflns_limit_k_max       21
_diffrn_reflns_limit_l_min       -18
_diffrn_reflns_limit_l_max       25
_diffrn_standards_number         0
_diffrn_standards_interval_count .
_diffrn_standards_decay_%        ?
_reflns_number_total             6593
_reflns_number_gt                4683
_reflns_threshold_expression     F^2^>2.0\s(F^2^)
_reflns_Friedel_coverage         0.775
_reflns_Friedel_fraction_max     0.997
_reflns_Friedel_fraction_full    0.998

#==============================================================================
# REFINEMENT DATA

_refine_special_details          
;
    Refinement was performed using all reflections. The weighted 
    R-factor (wR) and goodness of fit (S) are based on F^2^.
    R-factor (gt) are based on F. The threshold expression of
    F^2^ > 2.0 sigma(F^2^) is used only for calculating R-factor (gt).
;
_refine_ls_structure_factor_coef Fsqd
_refine_ls_R_factor_all          0.0614
_refine_ls_R_factor_gt           0.0400
_refine_ls_wR_factor_ref         0.0704
_refine_ls_wR_factor_gt          0.0655
_refine_ls_number_restraints     0
_refine_ls_hydrogen_treatment    constr
_refine_ls_number_reflns         6593
_refine_ls_number_parameters     451
_refine_ls_goodness_of_fit_ref   0.830
_refine_ls_weighting_scheme      calc
_refine_ls_weighting_details     
'w = 1/[\s^2^(Fo^2^)+(0.0243P)^2^] where P=(Fo^2^+2Fc^2^)/3'
_atom_sites_solution_hydrogens   geom
_atom_sites_solution_primary     direct
_atom_sites_solution_secondary   difmap
_refine_ls_shift/su_max          0.000
_refine_diff_density_max         0.27
_refine_diff_density_min         -0.39
_refine_ls_extinction_method     none
_refine_ls_extinction_coef       ?
_refine_ls_abs_structure_details 
;
 Flack x determined using 1531 quotients [(I+)-(I-)]/[(I+)+(I-)]
 (Parsons, Flack and Wagner, Acta Cryst. B69 (2013) 249-259).
;
_refine_ls_abs_structure_Flack   -0.003(6)

loop_
_atom_type_symbol
_atom_type_description
_atom_type_scat_dispersion_real
_atom_type_scat_dispersion_imag
_atom_type_scat_source
C C 0.0033 0.0016
;
International Tables for Crystallography
(Vol. C, Tables 4.2.6.8 and 6.1.1.4)
;
H H 0.0000 0.0000
;
International Tables for Crystallography
(Vol. C, Table 6.1.1.4)
;
Br Br -0.2901 2.4595
;
International Tables for Crystallography
(Vol. C, Tables 4.2.6.8 and 6.1.1.4)
;
F F 0.0171 0.0103
;
International Tables for Crystallography
(Vol. C, Tables 4.2.6.8 and 6.1.1.4)
;
N N 0.0061 0.0033
;
International Tables for Crystallography
(Vol. C, Tables 4.2.6.8 and 6.1.1.4)
;
O O 0.0106 0.0060
;
International Tables for Crystallography
(Vol. C, Tables 4.2.6.8 and 6.1.1.4)
;

#==============================================================================
# ATOMIC COORDINATES AND THERMAL PARAMETERS

loop_
_atom_site_label
_atom_site_type_symbol
_atom_site_fract_x
_atom_site_fract_y
_atom_site_fract_z
_atom_site_U_iso_or_equiv
_atom_site_adp_type
_atom_site_occupancy
_atom_site_site_symmetry_order
_atom_site_calc_flag
_atom_site_refinement_flags_posn
_atom_site_refinement_flags_adp
_atom_site_refinement_flags_occupancy
_atom_site_disorder_assembly
_atom_site_disorder_group
Br14 Br 0.32051(6) 0.34341(4) 0.29482(3) 0.03875(18) Uani 1 1 d . . . . .
Br34 Br 0.34868(6) 0.16357(3) 0.19600(3) 0.03746(18) Uani 1 1 d . . . . .
F1 F 0.8742(3) 0.12124(18) 0.52241(13) 0.0371(9) Uani 1 1 d . . . . .
F2 F 0.6875(3) 0.19332(19) 0.52495(13) 0.0424(9) Uani 1 1 d . . . . .
F3 F 0.8742(3) 0.22433(19) 0.46986(14) 0.0378(8) Uani 1 1 d . . . . .
F4 F 0.9421(3) 0.3865(2) -0.01287(14) 0.0394(9) Uani 1 1 d . . . . .
F5 F 0.7605(4) 0.3122(2) -0.02318(14) 0.0464(10) Uani 1 1 d . . . . .
F6 F 0.9347(3) 0.2843(2) 0.03997(15) 0.0423(9) Uani 1 1 d . . . . .
O1 O 0.6570(4) 0.0571(2) 0.45634(15) 0.0268(9) Uani 1 1 d . . . . .
O2 O 0.7642(4) -0.0547(2) 0.43072(17) 0.0310(10) Uani 1 1 d . . . . .
O21 O 0.7066(4) 0.4480(2) 0.04114(16) 0.0275(10) Uani 1 1 d . . . . .
O22 O 0.8033(4) 0.5620(2) 0.06760(16) 0.0285(10) Uani 1 1 d . . . . .
N8 N 0.8557(5) 0.0724(3) 0.1321(2) 0.0352(13) Uani 1 1 d . . . . .
N28 N 0.7943(5) 0.4378(3) 0.3724(2) 0.0316(13) Uani 1 1 d . . . . .
C2 C 0.7580(6) 0.0115(4) 0.4278(2) 0.0250(14) Uani 1 1 d . . . . .
C3 C 0.8406(6) 0.0758(3) 0.3971(2) 0.0235(13) Uani 1 1 d . . . . .
H3 H 0.9395 0.0818 0.4149 0.028 Uiso 1 1 calc R U . . .
C4 C 0.7264(5) 0.1256(3) 0.4319(2) 0.0226(13) Uani 1 1 d . . . . .
C5 C 0.8436(6) 0.0744(3) 0.3272(2) 0.0190(12) Uani 1 1 d . . . . .
C6 C 0.7309(5) 0.0443(3) 0.2926(2) 0.0231(13) Uani 1 1 d . . . . .
H6 H 0.6494 0.0243 0.3134 0.028 Uiso 1 1 calc R U . . .
C7 C 0.7346(6) 0.0429(3) 0.2284(2) 0.0273(14) Uani 1 1 d . . . . .
H7 H 0.6569 0.0211 0.2061 0.033 Uiso 1 1 calc R U . . .
C8 C 0.8525(6) 0.0734(3) 0.1961(2) 0.0249(13) Uani 1 1 d . . . . .
C9 C 0.9657(6) 0.1047(3) 0.2312(2) 0.0261(14) Uani 1 1 d . . . . .
H9 H 1.0465 0.1262 0.2108 0.031 Uiso 1 1 calc R U . . .
C10 C 0.9595(5) 0.1044(3) 0.2953(2) 0.0236(13) Uani 1 1 d . . . . .
H10 H 1.0373 0.1254 0.3181 0.028 Uiso 1 1 calc R U . . .
C11 C 0.6272(5) 0.1750(3) 0.3958(2) 0.0237(13) Uani 1 1 d . . . . .
C12 C 0.6819(6) 0.2297(3) 0.3562(2) 0.0242(13) Uani 1 1 d . . . . .
H12 H 0.7833 0.2332 0.3503 0.029 Uiso 1 1 calc R U . . .
C13 C 0.5918(6) 0.2793(3) 0.3254(2) 0.0265(14) Uani 1 1 d . . . . .
H13 H 0.6307 0.3167 0.2990 0.032 Uiso 1 1 calc R U . . .
C14 C 0.4434(6) 0.2731(3) 0.3338(3) 0.0271(14) Uani 1 1 d . . . . .
C15 C 0.3853(6) 0.2177(3) 0.3716(2) 0.0301(15) Uani 1 1 d . . . . .
H15 H 0.2837 0.2132 0.3761 0.036 Uiso 1 1 calc R U . . .
C16 C 0.4769(5) 0.1690(3) 0.4024(2) 0.0272(14) Uani 1 1 d . . . . .
H16 H 0.4376 0.1312 0.4283 0.033 Uiso 1 1 calc R U . . .
C17 C 0.7907(6) 0.1664(4) 0.4875(2) 0.0295(14) Uani 1 1 d . . . . .
C18 C 0.7305(6) 0.0478(4) 0.0968(3) 0.0423(18) Uani 1 1 d . . . . .
H18A H 0.7520 0.0508 0.0524 0.051 Uiso 1 1 calc R U . . .
H18B H 0.7072 -0.0040 0.1077 0.051 Uiso 1 1 calc R U . . .
H18C H 0.6479 0.0801 0.1063 0.051 Uiso 1 1 calc R U . . .
C19 C 0.9785(6) 0.1037(4) 0.0989(3) 0.0389(17) Uani 1 1 d . . . . .
H19A H 0.9631 0.0984 0.0542 0.047 Uiso 1 1 calc R U . . .
H19B H 0.9885 0.1568 0.1093 0.047 Uiso 1 1 calc R U . . .
H19C H 1.0665 0.0770 0.1108 0.047 Uiso 1 1 calc R U . . .
C22 C 0.7978(6) 0.4953(4) 0.0727(2) 0.0252(14) Uani 1 1 d . . . . .
C23 C 0.8745(6) 0.4342(3) 0.1097(2) 0.0221(13) Uani 1 1 d . . . . .
H23 H 0.9782 0.4292 0.0976 0.027 Uiso 1 1 calc R U . . .
C24 C 0.7740(6) 0.3812(3) 0.0704(2) 0.0247(13) Uani 1 1 d . . . . .
C25 C 0.8554(5) 0.4368(3) 0.1788(2) 0.0192(12) Uani 1 1 d . . . . .
C26 C 0.7302(5) 0.4663(3) 0.2054(2) 0.0225(13) Uani 1 1 d . . . . .
H26 H 0.6577 0.4865 0.1791 0.027 Uiso 1 1 calc R U . . .
C27 C 0.7087(5) 0.4670(3) 0.2686(2) 0.0240(13) Uani 1 1 d . . . . .
H27 H 0.6224 0.4875 0.2851 0.029 Uiso 1 1 calc R U . . .
C28 C 0.8146(5) 0.4373(3) 0.3089(2) 0.0238(13) Uani 1 1 d . . . . .
C29 C 0.9408(6) 0.4086(3) 0.2821(2) 0.0270(14) Uani 1 1 d . . . . .
H29 H 1.0149 0.3892 0.3079 0.032 Uiso 1 1 calc R U . . .
C30 C 0.9586(6) 0.4081(3) 0.2185(2) 0.0251(14) Uani 1 1 d . . . . .
H30 H 1.0443 0.3875 0.2016 0.030 Uiso 1 1 calc R U . . .
C31 C 0.6681(6) 0.3318(3) 0.1028(2) 0.0237(12) Uani 1 1 d . . . . .
C32 C 0.5192(5) 0.3388(3) 0.0930(2) 0.0279(13) Uani 1 1 d . . . . .
H32 H 0.4838 0.3772 0.0666 0.033 Uiso 1 1 calc R U . . .
C33 C 0.4235(6) 0.2904(3) 0.1215(2) 0.0288(15) Uani 1 1 d . . . . .
H33 H 0.3226 0.2954 0.1149 0.035 Uiso 1 1 calc R U . . .
C34 C 0.4766(6) 0.2346(3) 0.1597(2) 0.0289(14) Uani 1 1 d . . . . .
C35 C 0.6233(6) 0.2271(3) 0.1719(2) 0.0263(14) Uani 1 1 d . . . . .
H35 H 0.6576 0.1893 0.1990 0.032 Uiso 1 1 calc R U . . .
C36 C 0.7178(6) 0.2762(3) 0.1435(2) 0.0275(14) Uani 1 1 d . . . . .
H36 H 0.8182 0.2723 0.1517 0.033 Uiso 1 1 calc R U . . .
C37 C 0.8523(6) 0.3401(4) 0.0179(2) 0.0329(14) Uani 1 1 d . . . . .
C38 C 0.6573(6) 0.4608(3) 0.3989(2) 0.0356(15) Uani 1 1 d . . . . .
H38A H 0.6626 0.4576 0.4442 0.043 Uiso 1 1 calc R U . . .
H38B H 0.6363 0.5124 0.3867 0.043 Uiso 1 1 calc R U . . .
H38C H 0.5805 0.4278 0.3839 0.043 Uiso 1 1 calc R U . . .
C39 C 0.9055(6) 0.4073(4) 0.4130(3) 0.0379(17) Uani 1 1 d . . . . .
H39A H 0.8743 0.4119 0.4562 0.045 Uiso 1 1 calc R U . . .
H39B H 0.9211 0.3544 0.4031 0.045 Uiso 1 1 calc R U . . .
H39C H 0.9956 0.4350 0.4071 0.045 Uiso 1 1 calc R U . . .

loop_
_atom_site_aniso_label
_atom_site_aniso_U_11
_atom_site_aniso_U_22
_atom_site_aniso_U_33
_atom_site_aniso_U_23
_atom_site_aniso_U_13
_atom_site_aniso_U_12
Br14 0.0379(3) 0.0372(4) 0.0412(4) -0.0030(4) -0.0084(3) 0.0127(3)
Br34 0.0401(3) 0.0355(4) 0.0368(3) -0.0030(3) 0.0061(3) -0.0126(3)
F1 0.045(2) 0.040(2) 0.0267(18) 0.0030(16) -0.0127(16) 0.0019(18)
F2 0.049(2) 0.055(2) 0.0240(17) -0.0118(17) 0.0028(16) 0.0043(19)
F3 0.046(2) 0.034(2) 0.0333(19) -0.0006(17) -0.0085(16) -0.0116(18)
F4 0.045(2) 0.043(2) 0.030(2) 0.0037(17) 0.0159(16) -0.0010(19)
F5 0.057(2) 0.058(3) 0.0246(18) -0.0135(18) 0.0006(17) -0.003(2)
F6 0.050(2) 0.037(2) 0.040(2) 0.0054(18) 0.0172(17) 0.0183(18)
O1 0.030(2) 0.026(2) 0.025(2) 0.0035(18) 0.0040(19) -0.003(2)
O2 0.036(2) 0.026(3) 0.030(2) 0.005(2) 0.0003(18) -0.003(2)
O21 0.033(2) 0.026(2) 0.023(2) 0.0020(19) -0.0059(18) 0.000(2)
O22 0.031(2) 0.025(2) 0.029(2) 0.0032(19) 0.0014(17) -0.002(2)
N8 0.033(3) 0.052(4) 0.020(3) 0.001(2) 0.005(2) 0.005(3)
N28 0.032(3) 0.045(3) 0.017(3) 0.000(2) 0.000(2) 0.001(3)
C2 0.025(3) 0.035(4) 0.014(3) 0.002(3) -0.004(3) 0.003(3)
C3 0.024(3) 0.027(3) 0.020(3) 0.002(3) -0.001(3) -0.005(3)
C4 0.025(3) 0.024(3) 0.019(3) 0.003(3) 0.003(2) -0.004(3)
C5 0.023(3) 0.019(3) 0.016(3) 0.005(2) 0.000(2) 0.005(3)
C6 0.024(3) 0.023(3) 0.023(3) -0.002(3) 0.004(3) -0.002(2)
C7 0.023(3) 0.032(4) 0.026(3) -0.007(3) -0.004(2) 0.002(3)
C8 0.030(3) 0.025(3) 0.019(3) 0.001(3) 0.001(3) 0.007(3)
C9 0.019(3) 0.032(4) 0.027(3) 0.007(3) 0.005(2) -0.001(3)
C10 0.027(3) 0.023(3) 0.021(3) 0.006(3) -0.002(3) 0.000(3)
C11 0.028(3) 0.028(3) 0.015(3) -0.008(3) -0.001(2) -0.004(3)
C12 0.022(3) 0.027(3) 0.024(3) -0.006(3) 0.000(3) 0.004(3)
C13 0.029(3) 0.022(3) 0.028(3) -0.005(3) 0.003(3) -0.004(3)
C14 0.028(3) 0.026(4) 0.027(3) 0.000(3) -0.006(3) 0.009(3)
C15 0.028(3) 0.040(4) 0.023(3) -0.008(3) -0.004(3) 0.005(3)
C16 0.030(3) 0.032(4) 0.019(3) -0.002(3) 0.005(2) -0.008(3)
C17 0.034(3) 0.033(4) 0.022(3) -0.004(3) -0.002(3) 0.000(3)
C18 0.052(4) 0.054(5) 0.022(3) -0.007(3) -0.005(3) 0.001(4)
C19 0.045(4) 0.051(5) 0.021(3) 0.005(3) 0.006(3) 0.010(3)
C22 0.023(3) 0.036(4) 0.016(3) 0.002(3) 0.010(2) -0.002(3)
C23 0.024(3) 0.022(3) 0.021(3) 0.002(3) 0.003(2) 0.000(3)
C24 0.030(3) 0.025(3) 0.019(3) 0.000(3) -0.001(3) 0.008(3)
C25 0.020(3) 0.019(3) 0.019(3) 0.006(2) 0.000(2) 0.000(3)
C26 0.023(3) 0.025(3) 0.020(3) 0.001(3) -0.004(3) -0.003(3)
C27 0.025(3) 0.026(3) 0.021(3) -0.001(3) 0.004(2) 0.002(3)
C28 0.030(3) 0.023(3) 0.018(3) 0.000(2) -0.001(3) -0.007(3)
C29 0.024(3) 0.034(4) 0.023(3) 0.006(3) -0.007(3) 0.002(3)
C30 0.020(3) 0.032(4) 0.023(3) 0.001(3) 0.002(2) 0.008(3)
C31 0.030(3) 0.026(3) 0.015(3) -0.003(3) 0.002(2) -0.003(3)
C32 0.035(3) 0.029(4) 0.020(3) -0.001(3) -0.006(2) 0.001(3)
C33 0.028(3) 0.035(4) 0.023(3) -0.002(3) -0.001(3) 0.001(3)
C34 0.028(3) 0.030(4) 0.028(3) -0.006(3) 0.009(3) -0.007(3)
C35 0.032(3) 0.021(3) 0.026(3) -0.001(3) 0.006(3) 0.004(3)
C36 0.030(3) 0.031(4) 0.022(3) -0.003(3) 0.005(3) 0.004(3)
C37 0.038(3) 0.036(4) 0.025(3) 0.005(3) 0.010(3) 0.001(4)
C38 0.041(4) 0.044(4) 0.022(3) -0.001(3) 0.004(3) -0.001(3)
C39 0.046(4) 0.045(5) 0.022(4) 0.000(3) -0.005(3) -0.004(3)

#==============================================================================
_computing_data_collection       'CrystalClear-SM Expert 2.1 b45 (Rigaku, 2015)'
_computing_cell_refinement       'CrystalClear-SM Expert 2.1 b45'
_computing_data_reduction        'CrystalClear-SM Expert 2.1 b45'
_computing_structure_solution    'SIR2011 (Burla, et al., 2012)'
_computing_structure_refinement  'SHELXL Version 2014/7 (Sheldrick, 2008)'
_computing_publication_material  'CrystalStructure 4.2 (Rigaku, 2015)'
_computing_molecular_graphics    'CrystalStructure 4.2'

#==============================================================================
# MOLECULAR GEOMETRY

_geom_special_details            
;
 All esds (except the esd in the dihedral angle between two l.s. planes)
 are estimated using the full covariance matrix.  The cell esds are taken
 into account individually in the estimation of esds in distances, angles
 and torsion angles; correlations between esds in cell parameters are only
 used when they are defined by crystal symmetry.  An approximate (isotropic)
 treatment of cell esds is used for estimating esds involving l.s. planes.
;

loop_
_geom_bond_atom_site_label_1
_geom_bond_atom_site_label_2
_geom_bond_distance
_geom_bond_site_symmetry_2
_geom_bond_publ_flag
Br14 C14 1.894(5) . ?
Br34 C34 1.906(5) . ?
F1 C17 1.349(6) . ?
F2 C17 1.341(6) . ?
F3 C17 1.348(6) . ?
F4 C37 1.351(6) . ?
F5 C37 1.326(6) . ?
F6 C37 1.343(6) . ?
O1 C2 1.387(6) . ?
O1 C4 1.481(6) . ?
O2 C2 1.187(6) . ?
O21 C22 1.377(6) . ?
O21 C24 1.489(6) . ?
O22 C22 1.198(6) . ?
N8 C8 1.381(6) . ?
N8 C19 1.458(7) . ?
N8 C18 1.458(7) . ?
N28 C28 1.383(6) . ?
N28 C38 1.453(7) . ?
N28 C39 1.459(7) . ?
C2 C3 1.533(8) . ?
C3 C5 1.508(7) . ?
C3 C4 1.574(7) . ?
C3 H3 1.0000 . ?
C4 C11 1.495(7) . ?
C4 C17 1.527(7) . ?
C5 C10 1.384(7) . ?
C5 C6 1.393(7) . ?
C6 C7 1.385(7) . ?
C6 H6 0.9500 . ?
C7 C8 1.407(7) . ?
C7 H7 0.9500 . ?
C8 C9 1.410(7) . ?
C9 C10 1.385(7) . ?
C9 H9 0.9500 . ?
C10 H10 0.9500 . ?
C11 C12 1.395(7) . ?
C11 C16 1.404(7) . ?
C12 C13 1.388(7) . ?
C12 H12 0.9500 . ?
C13 C14 1.392(7) . ?
C13 H13 0.9500 . ?
C14 C15 1.392(8) . ?
C15 C16 1.387(7) . ?
C15 H15 0.9500 . ?
C16 H16 0.9500 . ?
C18 H18A 0.9800 . ?
C18 H18B 0.9800 . ?
C18 H18C 0.9800 . ?
C19 H19A 0.9800 . ?
C19 H19B 0.9800 . ?
C19 H19C 0.9800 . ?
C22 C23 1.529(8) . ?
C23 C25 1.504(7) . ?
C23 C24 1.577(7) . ?
C23 H23 1.0000 . ?
C24 C31 1.493(7) . ?
C24 C37 1.534(7) . ?
C25 C30 1.382(7) . ?
C25 C26 1.399(7) . ?
C26 C27 1.378(7) . ?
C26 H26 0.9500 . ?
C27 C28 1.416(7) . ?
C27 H27 0.9500 . ?
C28 C29 1.403(7) . ?
C29 C30 1.382(7) . ?
C29 H29 0.9500 . ?
C30 H30 0.9500 . ?
C31 C32 1.402(7) . ?
C31 C36 1.405(7) . ?
C32 C33 1.384(7) . ?
C32 H32 0.9500 . ?
C33 C34 1.386(8) . ?
C33 H33 0.9500 . ?
C34 C35 1.391(7) . ?
C35 C36 1.384(7) . ?
C35 H35 0.9500 . ?
C36 H36 0.9500 . ?
C38 H38A 0.9800 . ?
C38 H38B 0.9800 . ?
C38 H38C 0.9800 . ?
C39 H39A 0.9800 . ?
C39 H39B 0.9800 . ?
C39 H39C 0.9800 . ?

loop_
_geom_angle_atom_site_label_1
_geom_angle_atom_site_label_2
_geom_angle_atom_site_label_3
_geom_angle
_geom_angle_site_symmetry_1
_geom_angle_site_symmetry_3
_geom_angle_publ_flag
C2 O1 C4 92.0(4) . . ?
C22 O21 C24 91.5(4) . . ?
C8 N8 C19 120.3(5) . . ?
C8 N8 C18 120.7(5) . . ?
C19 N8 C18 118.7(4) . . ?
C28 N28 C38 120.8(4) . . ?
C28 N28 C39 119.8(4) . . ?
C38 N28 C39 119.0(4) . . ?
O2 C2 O1 126.6(5) . . ?
O2 C2 C3 138.4(5) . . ?
O1 C2 C3 95.0(5) . . ?
C5 C3 C2 115.5(4) . . ?
C5 C3 C4 119.9(4) . . ?
C2 C3 C4 83.2(4) . . ?
C5 C3 H3 111.8 . . ?
C2 C3 H3 111.8 . . ?
C4 C3 H3 111.8 . . ?
O1 C4 C11 114.0(4) . . ?
O1 C4 C17 106.5(4) . . ?
C11 C4 C17 111.6(5) . . ?
O1 C4 C3 89.7(4) . . ?
C11 C4 C3 120.0(4) . . ?
C17 C4 C3 112.6(4) . . ?
C10 C5 C6 117.6(5) . . ?
C10 C5 C3 120.4(5) . . ?
C6 C5 C3 122.0(5) . . ?
C7 C6 C5 121.7(5) . . ?
C7 C6 H6 119.1 . . ?
C5 C6 H6 119.1 . . ?
C6 C7 C8 120.5(5) . . ?
C6 C7 H7 119.7 . . ?
C8 C7 H7 119.7 . . ?
N8 C8 C7 120.5(5) . . ?
N8 C8 C9 121.8(5) . . ?
C7 C8 C9 117.7(5) . . ?
C10 C9 C8 120.3(5) . . ?
C10 C9 H9 119.9 . . ?
C8 C9 H9 119.9 . . ?
C5 C10 C9 122.1(5) . . ?
C5 C10 H10 119.0 . . ?
C9 C10 H10 119.0 . . ?
C12 C11 C16 118.5(5) . . ?
C12 C11 C4 120.7(5) . . ?
C16 C11 C4 120.8(5) . . ?
C13 C12 C11 121.5(5) . . ?
C13 C12 H12 119.2 . . ?
C11 C12 H12 119.2 . . ?
C12 C13 C14 118.8(5) . . ?
C12 C13 H13 120.6 . . ?
C14 C13 H13 120.6 . . ?
C13 C14 C15 121.0(5) . . ?
C13 C14 Br14 118.9(4) . . ?
C15 C14 Br14 120.0(4) . . ?
C16 C15 C14 119.4(5) . . ?
C16 C15 H15 120.3 . . ?
C14 C15 H15 120.3 . . ?
C15 C16 C11 120.7(5) . . ?
C15 C16 H16 119.6 . . ?
C11 C16 H16 119.6 . . ?
F2 C17 F3 107.7(5) . . ?
F2 C17 F1 106.7(4) . . ?
F3 C17 F1 106.8(4) . . ?
F2 C17 C4 111.6(4) . . ?
F3 C17 C4 111.7(4) . . ?
F1 C17 C4 112.1(5) . . ?
N8 C18 H18A 109.5 . . ?
N8 C18 H18B 109.5 . . ?
H18A C18 H18B 109.5 . . ?
N8 C18 H18C 109.5 . . ?
H18A C18 H18C 109.5 . . ?
H18B C18 H18C 109.5 . . ?
N8 C19 H19A 109.5 . . ?
N8 C19 H19B 109.5 . . ?
H19A C19 H19B 109.5 . . ?
N8 C19 H19C 109.5 . . ?
H19A C19 H19C 109.5 . . ?
H19B C19 H19C 109.5 . . ?
O22 C22 O21 126.4(5) . . ?
O22 C22 C23 137.7(5) . . ?
O21 C22 C23 95.9(5) . . ?
C25 C23 C22 116.2(4) . . ?
C25 C23 C24 118.9(4) . . ?
C22 C23 C24 82.8(4) . . ?
C25 C23 H23 112.0 . . ?
C22 C23 H23 112.0 . . ?
C24 C23 H23 112.0 . . ?
O21 C24 C31 113.4(4) . . ?
O21 C24 C37 105.6(4) . . ?
C31 C24 C37 111.9(5) . . ?
O21 C24 C23 89.6(4) . . ?
C31 C24 C23 119.5(4) . . ?
C37 C24 C23 113.9(4) . . ?
C30 C25 C26 117.4(5) . . ?
C30 C25 C23 121.5(5) . . ?
C26 C25 C23 121.1(5) . . ?
C27 C26 C25 122.0(5) . . ?
C27 C26 H26 119.0 . . ?
C25 C26 H26 119.0 . . ?
C26 C27 C28 120.4(5) . . ?
C26 C27 H27 119.8 . . ?
C28 C27 H27 119.8 . . ?
N28 C28 C29 121.7(5) . . ?
N28 C28 C27 120.9(5) . . ?
C29 C28 C27 117.5(5) . . ?
C30 C29 C28 120.8(5) . . ?
C30 C29 H29 119.6 . . ?
C28 C29 H29 119.6 . . ?
C25 C30 C29 122.1(5) . . ?
C25 C30 H30 119.0 . . ?
C29 C30 H30 119.0 . . ?
C32 C31 C36 118.7(5) . . ?
C32 C31 C24 121.5(5) . . ?
C36 C31 C24 119.7(5) . . ?
C33 C32 C31 120.5(5) . . ?
C33 C32 H32 119.7 . . ?
C31 C32 H32 119.7 . . ?
C32 C33 C34 119.2(5) . . ?
C32 C33 H33 120.4 . . ?
C34 C33 H33 120.4 . . ?
C33 C34 C35 121.9(5) . . ?
C33 C34 Br34 120.3(4) . . ?
C35 C34 Br34 117.8(5) . . ?
C36 C35 C34 118.3(5) . . ?
C36 C35 H35 120.8 . . ?
C34 C35 H35 120.8 . . ?
C35 C36 C31 121.2(5) . . ?
C35 C36 H36 119.4 . . ?
C31 C36 H36 119.4 . . ?
F5 C37 F6 108.9(5) . . ?
F5 C37 F4 107.3(4) . . ?
F6 C37 F4 106.4(4) . . ?
F5 C37 C24 111.7(5) . . ?
F6 C37 C24 111.3(4) . . ?
F4 C37 C24 111.1(5) . . ?
N28 C38 H38A 109.5 . . ?
N28 C38 H38B 109.5 . . ?
H38A C38 H38B 109.5 . . ?
N28 C38 H38C 109.5 . . ?
H38A C38 H38C 109.5 . . ?
H38B C38 H38C 109.5 . . ?
N28 C39 H39A 109.5 . . ?
N28 C39 H39B 109.5 . . ?
H39A C39 H39B 109.5 . . ?
N28 C39 H39C 109.5 . . ?
H39A C39 H39C 109.5 . . ?
H39B C39 H39C 109.5 . . ?

loop_
_geom_torsion_atom_site_label_1
_geom_torsion_atom_site_label_2
_geom_torsion_atom_site_label_3
_geom_torsion_atom_site_label_4
_geom_torsion
_geom_torsion_site_symmetry_1
_geom_torsion_site_symmetry_2
_geom_torsion_site_symmetry_3
_geom_torsion_site_symmetry_4
_geom_torsion_publ_flag
C4 O1 C2 O2 178.3(6) . . . . ?
C4 O1 C2 C3 -1.6(4) . . . . ?
O2 C2 C3 C5 61.6(9) . . . . ?
O1 C2 C3 C5 -118.4(5) . . . . ?
O2 C2 C3 C4 -178.4(7) . . . . ?
O1 C2 C3 C4 1.5(4) . . . . ?
C2 O1 C4 C11 124.6(4) . . . . ?
C2 O1 C4 C17 -111.9(4) . . . . ?
C2 O1 C4 C3 1.6(4) . . . . ?
C5 C3 C4 O1 114.1(5) . . . . ?
C2 C3 C4 O1 -1.4(3) . . . . ?
C5 C3 C4 C11 -3.8(7) . . . . ?
C2 C3 C4 C11 -119.3(5) . . . . ?
C5 C3 C4 C17 -138.1(5) . . . . ?
C2 C3 C4 C17 106.4(5) . . . . ?
C2 C3 C5 C10 -150.2(5) . . . . ?
C4 C3 C5 C10 112.7(6) . . . . ?
C2 C3 C5 C6 30.6(7) . . . . ?
C4 C3 C5 C6 -66.5(7) . . . . ?
C10 C5 C6 C7 1.2(8) . . . . ?
C3 C5 C6 C7 -179.6(5) . . . . ?
C5 C6 C7 C8 -1.2(8) . . . . ?
C19 N8 C8 C7 -179.7(5) . . . . ?
C18 N8 C8 C7 7.1(8) . . . . ?
C19 N8 C8 C9 0.5(8) . . . . ?
C18 N8 C8 C9 -172.7(5) . . . . ?
C6 C7 C8 N8 -179.5(5) . . . . ?
C6 C7 C8 C9 0.3(8) . . . . ?
N8 C8 C9 C10 -179.6(5) . . . . ?
C7 C8 C9 C10 0.6(8) . . . . ?
C6 C5 C10 C9 -0.3(8) . . . . ?
C3 C5 C10 C9 -179.5(5) . . . . ?
C8 C9 C10 C5 -0.6(8) . . . . ?
O1 C4 C11 C12 -162.5(4) . . . . ?
C17 C4 C11 C12 76.7(6) . . . . ?
C3 C4 C11 C12 -58.0(7) . . . . ?
O1 C4 C11 C16 19.5(7) . . . . ?
C17 C4 C11 C16 -101.2(6) . . . . ?
C3 C4 C11 C16 124.1(5) . . . . ?
C16 C11 C12 C13 2.2(8) . . . . ?
C4 C11 C12 C13 -175.8(5) . . . . ?
C11 C12 C13 C14 -0.9(8) . . . . ?
C12 C13 C14 C15 -1.0(8) . . . . ?
C12 C13 C14 Br14 177.2(4) . . . . ?
C13 C14 C15 C16 1.6(8) . . . . ?
Br14 C14 C15 C16 -176.6(4) . . . . ?
C14 C15 C16 C11 -0.2(8) . . . . ?
C12 C11 C16 C15 -1.6(8) . . . . ?
C4 C11 C16 C15 176.3(5) . . . . ?
O1 C4 C17 F2 -68.1(6) . . . . ?
C11 C4 C17 F2 56.9(6) . . . . ?
C3 C4 C17 F2 -164.8(4) . . . . ?
O1 C4 C17 F3 171.3(4) . . . . ?
C11 C4 C17 F3 -63.6(6) . . . . ?
C3 C4 C17 F3 74.6(6) . . . . ?
O1 C4 C17 F1 51.6(5) . . . . ?
C11 C4 C17 F1 176.6(4) . . . . ?
C3 C4 C17 F1 -45.2(6) . . . . ?
C24 O21 C22 O22 176.9(6) . . . . ?
C24 O21 C22 C23 -2.8(4) . . . . ?
O22 C22 C23 C25 64.3(9) . . . . ?
O21 C22 C23 C25 -116.1(5) . . . . ?
O22 C22 C23 C24 -177.0(7) . . . . ?
O21 C22 C23 C24 2.7(4) . . . . ?
C22 O21 C24 C31 124.9(4) . . . . ?
C22 O21 C24 C37 -112.1(4) . . . . ?
C22 O21 C24 C23 2.7(4) . . . . ?
C25 C23 C24 O21 113.6(5) . . . . ?
C22 C23 C24 O21 -2.4(3) . . . . ?
C25 C23 C24 C31 -3.3(7) . . . . ?
C22 C23 C24 C31 -119.4(5) . . . . ?
C25 C23 C24 C37 -139.4(5) . . . . ?
C22 C23 C24 C37 104.5(5) . . . . ?
C22 C23 C25 C30 -152.6(5) . . . . ?
C24 C23 C25 C30 110.9(6) . . . . ?
C22 C23 C25 C26 29.4(7) . . . . ?
C24 C23 C25 C26 -67.1(7) . . . . ?
C30 C25 C26 C27 -0.2(8) . . . . ?
C23 C25 C26 C27 177.9(5) . . . . ?
C25 C26 C27 C28 0.0(8) . . . . ?
C38 N28 C28 C29 -173.7(5) . . . . ?
C39 N28 C28 C29 -0.5(8) . . . . ?
C38 N28 C28 C27 7.2(8) . . . . ?
C39 N28 C28 C27 -179.6(5) . . . . ?
C26 C27 C28 N28 179.9(5) . . . . ?
C26 C27 C28 C29 0.8(8) . . . . ?
N28 C28 C29 C30 179.5(5) . . . . ?
C27 C28 C29 C30 -1.3(8) . . . . ?
C26 C25 C30 C29 -0.4(8) . . . . ?
C23 C25 C30 C29 -178.4(5) . . . . ?
C28 C29 C30 C25 1.2(9) . . . . ?
O21 C24 C31 C32 14.6(7) . . . . ?
C37 C24 C31 C32 -104.8(6) . . . . ?
C23 C24 C31 C32 118.3(5) . . . . ?
O21 C24 C31 C36 -166.2(4) . . . . ?
C37 C24 C31 C36 74.3(6) . . . . ?
C23 C24 C31 C36 -62.6(7) . . . . ?
C36 C31 C32 C33 -1.9(8) . . . . ?
C24 C31 C32 C33 177.2(5) . . . . ?
C31 C32 C33 C34 -0.2(8) . . . . ?
C32 C33 C34 C35 2.0(8) . . . . ?
C32 C33 C34 Br34 -176.5(4) . . . . ?
C33 C34 C35 C36 -1.6(8) . . . . ?
Br34 C34 C35 C36 177.1(4) . . . . ?
C34 C35 C36 C31 -0.7(8) . . . . ?
C32 C31 C36 C35 2.4(8) . . . . ?
C24 C31 C36 C35 -176.8(5) . . . . ?
O21 C24 C37 F5 -66.9(6) . . . . ?
C31 C24 C37 F5 57.0(6) . . . . ?
C23 C24 C37 F5 -163.5(4) . . . . ?
O21 C24 C37 F6 171.2(4) . . . . ?
C31 C24 C37 F6 -64.9(6) . . . . ?
C23 C24 C37 F6 74.6(6) . . . . ?
O21 C24 C37 F4 52.9(6) . . . . ?
C31 C24 C37 F4 176.9(4) . . . . ?
C23 C24 C37 F4 -43.7(6) . . . . ?

#==============================================================================

#==============================================================================
# Additional structures and associated data_? identifiers
# should be added at this point if there is more than one 
# structure analysis in the CIF.

_shelx_res_file                  
;

    shelxl.res created by SHELXL-2014/7

TITL ASDBA5
CELL  0.71075 9.26850 17.88600 21.58900 90.00000 90.00000 90.00000
ZERR  8 0.00130 0.00300 0.00300 0.00000 0.00000 0.00000
LATT -1
SYMM .50-X,    -Y, .50+Z
SYMM .50+X, .50-Y,    -Z
SYMM    -X, .50+Y, .50-Z
SFAC C H BR F N O
UNIT 144 120 8 24 8 16
OMIT     0  13  14
L.S. 20
FMAP 2
PLAN 5
WPDB -2
HTAB
BOND $H
CONF
LIST 4
TEMP -180.0
ACTA
SIZE 0.120 0.100 0.100
WGHT    0.024300
FVAR       0.19221
BR14  3    0.320507    0.343406    0.294823    11.00000    0.03786    0.03716 =
         0.04123   -0.00295   -0.00836    0.01274
BR34  3    0.348681    0.163569    0.196005    11.00000    0.04008    0.03551 =
         0.03679   -0.00304    0.00610   -0.01256
F1    4    0.874242    0.121239    0.522408    11.00000    0.04503    0.03961 =
         0.02666    0.00303   -0.01266    0.00188
F2    4    0.687537    0.193319    0.524950    11.00000    0.04851    0.05474 =
         0.02404   -0.01180    0.00279    0.00427
F3    4    0.874210    0.224333    0.469859    11.00000    0.04569    0.03441 =
         0.03335   -0.00056   -0.00849   -0.01163
F4    4    0.942102    0.386543   -0.012866    11.00000    0.04489    0.04307 =
         0.03020    0.00369    0.01593   -0.00098
F5    4    0.760465    0.312243   -0.023182    11.00000    0.05674    0.05792 =
         0.02456   -0.01351    0.00062   -0.00277
F6    4    0.934651    0.284315    0.039973    11.00000    0.04996    0.03719 =
         0.03961    0.00544    0.01724    0.01834
O1    6    0.656992    0.057117    0.456339    11.00000    0.03011    0.02557 =
         0.02486    0.00354    0.00397   -0.00319
O2    6    0.764234   -0.054702    0.430718    11.00000    0.03639    0.02611 =
         0.03045    0.00546    0.00032   -0.00284
O21   6    0.706626    0.447968    0.041140    11.00000    0.03315    0.02642 =
         0.02306    0.00201   -0.00592    0.00020
O22   6    0.803292    0.561971    0.067600    11.00000    0.03135    0.02525 =
         0.02881    0.00323    0.00145   -0.00197
N8    5    0.855706    0.072385    0.132126    11.00000    0.03309    0.05224 =
         0.02041    0.00107    0.00458    0.00478
N28   5    0.794332    0.437812    0.372376    11.00000    0.03244    0.04530 =
         0.01701   -0.00018   -0.00020    0.00077
C2    1    0.758031    0.011488    0.427801    11.00000    0.02535    0.03524 =
         0.01435    0.00155   -0.00404    0.00274
C3    1    0.840611    0.075804    0.397055    11.00000    0.02357    0.02652 =
         0.02038    0.00225   -0.00141   -0.00478
AFIX  13
H3    2    0.939465    0.081812    0.414934    11.00000   -1.20000
AFIX   0
C4    1    0.726418    0.125575    0.431870    11.00000    0.02471    0.02386 =
         0.01934    0.00316    0.00258   -0.00400
C5    1    0.843561    0.074437    0.327226    11.00000    0.02270    0.01878 =
         0.01561    0.00483    0.00034    0.00477
C6    1    0.730885    0.044333    0.292551    11.00000    0.02352    0.02255 =
         0.02319   -0.00227    0.00400   -0.00195
AFIX  43
H6    2    0.649382    0.024288    0.313437    11.00000   -1.20000
AFIX   0
C7    1    0.734572    0.042860    0.228419    11.00000    0.02335    0.03229 =
         0.02612   -0.00653   -0.00375    0.00173
AFIX  43
H7    2    0.656865    0.021098    0.206096    11.00000   -1.20000
AFIX   0
C8    1    0.852533    0.073351    0.196082    11.00000    0.03037    0.02550 =
         0.01883    0.00139    0.00135    0.00725
C9    1    0.965675    0.104739    0.231193    11.00000    0.01876    0.03231 =
         0.02729    0.00664    0.00452   -0.00096
AFIX  43
H9    2    1.046482    0.126205    0.210783    11.00000   -1.20000
AFIX   0
C10   1    0.959492    0.104405    0.295305    11.00000    0.02724    0.02298 =
         0.02053    0.00565   -0.00217    0.00049
AFIX  43
H10   2    1.037259    0.125404    0.318087    11.00000   -1.20000
AFIX   0
C11   1    0.627183    0.174979    0.395785    11.00000    0.02797    0.02846 =
         0.01458   -0.00773   -0.00088   -0.00436
C12   1    0.681947    0.229739    0.356229    11.00000    0.02175    0.02683 =
         0.02403   -0.00565    0.00022    0.00352
AFIX  43
H12   2    0.783275    0.233199    0.350251    11.00000   -1.20000
AFIX   0
C13   1    0.591788    0.279270    0.325412    11.00000    0.02895    0.02222 =
         0.02842   -0.00509    0.00298   -0.00422
AFIX  43
H13   2    0.630664    0.316723    0.299048    11.00000   -1.20000
AFIX   0
C14   1    0.443411    0.273091    0.333821    11.00000    0.02826    0.02592 =
         0.02717    0.00002   -0.00573    0.00925
C15   1    0.385259    0.217653    0.371565    11.00000    0.02832    0.03957 =
         0.02254   -0.00772   -0.00415    0.00546
AFIX  43
H15   2    0.283682    0.213194    0.376146    11.00000   -1.20000
AFIX   0
C16   1    0.476920    0.168993    0.402421    11.00000    0.03030    0.03190 =
         0.01937   -0.00250    0.00527   -0.00849
AFIX  43
H16   2    0.437625    0.131197    0.428329    11.00000   -1.20000
AFIX   0
C17   1    0.790685    0.166410    0.487510    11.00000    0.03382    0.03318 =
         0.02163   -0.00388   -0.00172    0.00029
C18   1    0.730452    0.047803    0.096750    11.00000    0.05189    0.05353 =
         0.02151   -0.00708   -0.00532    0.00132
AFIX  33
H18A  2    0.752006    0.050798    0.052379    11.00000   -1.20000
H18B  2    0.707189   -0.003971    0.107749    11.00000   -1.20000
H18C  2    0.647942    0.080053    0.106336    11.00000   -1.20000
AFIX   0
C19   1    0.978507    0.103718    0.098890    11.00000    0.04518    0.05084 =
         0.02058    0.00493    0.00644    0.01037
AFIX  33
H19A  2    0.963065    0.098404    0.054199    11.00000   -1.20000
H19B  2    0.988476    0.156801    0.109291    11.00000   -1.20000
H19C  2    1.066547    0.077018    0.110832    11.00000   -1.20000
AFIX   0
C22   1    0.797824    0.495345    0.072668    11.00000    0.02254    0.03645 =
         0.01647    0.00248    0.00998   -0.00185
C23   1    0.874456    0.434201    0.109652    11.00000    0.02367    0.02175 =
         0.02089    0.00238    0.00292    0.00043
AFIX  13
H23   2    0.978174    0.429218    0.097578    11.00000   -1.20000
AFIX   0
C24   1    0.773956    0.381162    0.070393    11.00000    0.03020    0.02475 =
         0.01925   -0.00026   -0.00052    0.00832
C25   1    0.855431    0.436803    0.178808    11.00000    0.01958    0.01927 =
         0.01864    0.00577    0.00044   -0.00037
C26   1    0.730161    0.466336    0.205403    11.00000    0.02286    0.02463 =
         0.01999    0.00114   -0.00381   -0.00309
AFIX  43
H26   2    0.657715    0.486513    0.179144    11.00000   -1.20000
AFIX   0
C27   1    0.708723    0.467028    0.268573    11.00000    0.02543    0.02605 =
         0.02057   -0.00074    0.00355    0.00197
AFIX  43
H27   2    0.622405    0.487548    0.285128    11.00000   -1.20000
AFIX   0
C28   1    0.814596    0.437335    0.308931    11.00000    0.03046    0.02270 =
         0.01829    0.00023   -0.00094   -0.00701
C29   1    0.940817    0.408588    0.282077    11.00000    0.02426    0.03372 =
         0.02290    0.00592   -0.00716    0.00245
AFIX  43
H29   2    1.014933    0.389210    0.307886    11.00000   -1.20000
AFIX   0
C30   1    0.958563    0.408139    0.218500    11.00000    0.02020    0.03176 =
         0.02319    0.00107    0.00190    0.00824
AFIX  43
H30   2    1.044341    0.387479    0.201553    11.00000   -1.20000
AFIX   0
C31   1    0.668123    0.331797    0.102768    11.00000    0.03016    0.02617 =
         0.01484   -0.00329    0.00190   -0.00251
C32   1    0.519230    0.338843    0.092974    11.00000    0.03476    0.02858 =
         0.02030   -0.00135   -0.00560    0.00087
AFIX  43
H32   2    0.483754    0.377157    0.066577    11.00000   -1.20000
AFIX   0
C33   1    0.423520    0.290428    0.121455    11.00000    0.02822    0.03467 =
         0.02345   -0.00244   -0.00095    0.00081
AFIX  43
H33   2    0.322629    0.295411    0.114884    11.00000   -1.20000
AFIX   0
C34   1    0.476594    0.234590    0.159676    11.00000    0.02819    0.03032 =
         0.02806   -0.00589    0.00856   -0.00733
C35   1    0.623263    0.227122    0.171863    11.00000    0.03177    0.02146 =
         0.02572   -0.00142    0.00613    0.00385
AFIX  43
H35   2    0.657637    0.189278    0.198984    11.00000   -1.20000
AFIX   0
C36   1    0.717815    0.276216    0.143478    11.00000    0.03031    0.03056 =
         0.02166   -0.00311    0.00547    0.00365
AFIX  43
H36   2    0.818227    0.272256    0.151679    11.00000   -1.20000
AFIX   0
C37   1    0.852334    0.340064    0.017891    11.00000    0.03820    0.03567 =
         0.02472    0.00531    0.00950    0.00069
C38   1    0.657296    0.460785    0.398948    11.00000    0.04111    0.04379 =
         0.02201   -0.00109    0.00428   -0.00124
AFIX  33
H38A  2    0.662618    0.457621    0.444208    11.00000   -1.20000
H38B  2    0.636327    0.512414    0.386704    11.00000   -1.20000
H38C  2    0.580514    0.427814    0.383854    11.00000   -1.20000
AFIX   0
C39   1    0.905458    0.407279    0.413035    11.00000    0.04615    0.04500 =
         0.02246   -0.00011   -0.00486   -0.00359
AFIX  33
H39A  2    0.874344    0.411905    0.456249    11.00000   -1.20000
H39B  2    0.921056    0.354432    0.403094    11.00000   -1.20000
H39C  2    0.995602    0.434995    0.407066    11.00000   -1.20000
AFIX   0
HKLF 4

REM  ASDBA5
REM R1 =  0.0400 for    4683 Fo > 4sig(Fo)  and  0.0614 for all    6593 data
REM    451 parameters refined using      0 restraints

END

WGHT      0.0236      0.0000

REM Instructions for potential hydrogen bonds
EQIV $1 -x+2, y-1/2, -z+1/2
HTAB C3 O22_$1
EQIV $2 x+1, y, z
HTAB C9 Br34_$2
EQIV $3 -x+3/2, -y, z-1/2
HTAB C18 O2_$3
EQIV $4 -x+2, y+1/2, -z+1/2
HTAB C23 O2_$4
HTAB C29 Br14_$2

REM Highest difference peak  0.265,  deepest hole -0.385,  1-sigma level  0.068
Q1    1   0.2684  0.3015  0.4035  11.00000  0.05    0.27
Q2    1   1.1090  0.3775  0.0938  11.00000  0.05    0.25
Q3    1   1.0772  0.1593  0.4490  11.00000  0.05    0.25
Q4    1   0.3730  0.2384  0.2251  11.00000  0.05    0.25
Q5    1   0.7398  0.0376  0.4671  11.00000  0.05    0.24
;

_shelx_res_checksum              12215
####################################################################### 
# 
# This file contains crystal structure data downloaded from the 
# Cambridge Structural Database (CSD) hosted by the Cambridge 
# Crystallographic Data Centre (CCDC).
# 
# Full information about CCDC data access policies and citation 
# guidelines are available at http://www.ccdc.cam.ac.uk/access/V1 
# 
# Audit and citation data items may have been added by the CCDC. 
# Please retain this information to preserve the provenance of 
# this file and to allow appropriate attribution of the data. 
# 
#######################################################################

data_60
_database_code_depnum_ccdc_archive 'CCDC 1886143'
loop_
_audit_author_name
_audit_author_address
'ALEXANDRA MARTHA ZOYA Slawin' 'University of St Andrews'
_audit_update_record             
;
2018-12-19 deposited with the CCDC.	2019-04-29 downloaded from the CCDC.
;
_audit_creation_date             2015-10-14
_audit_creation_method           'by CrystalStructure 4.1'


_chemical_formula_sum            'C26 H19 Br F9 N O2'
_chemical_formula_moiety         'C26 H19 Br F9 N O2'
_chemical_formula_weight         628.33
_chemical_melting_point          ?
_chemical_absolute_configuration ad

#==============================================================================
# CRYSTAL DATA
_space_group_crystal_system      orthorhombic
_space_group_name_H-M_alt        'P 21 21 21'
_space_group_name_Hall           'P 2ac 2ab'
_space_group_IT_number           19
loop_
_space_group_symop_id
_space_group_symop_operation_xyz
1 +X,+Y,+Z
2 1/2+X,1/2-Y,-Z
3 -X,1/2+Y,1/2-Z
4 1/2-X,-Y,1/2+Z
#------------------------------------------------------------------------------
_cell_length_a                   13.6483(15)
_cell_length_b                   16.5846(18)
_cell_length_c                   23.807(3)
_cell_angle_alpha                90.0000
_cell_angle_beta                 90.0000
_cell_angle_gamma                90.0000
_cell_volume                     5388.8(11)
_cell_formula_units_Z            8
_cell_measurement_reflns_used    12485
_cell_measurement_theta_min      2.30
_cell_measurement_theta_max      27.50
_cell_measurement_temperature    93
#------------------------------------------------------------------------------
_exptl_crystal_description       prism
_exptl_crystal_colour            colorless
_exptl_crystal_size_max          0.200
_exptl_crystal_size_mid          0.100
_exptl_crystal_size_min          0.030
_exptl_crystal_density_diffrn    1.549
_exptl_crystal_density_meas      ?
_exptl_crystal_density_method    'not measured'
_exptl_crystal_F_000             2512.00
_exptl_absorpt_coefficient_mu    1.616
_exptl_absorpt_correction_type   multi-scan
_exptl_absorpt_process_details   'REQAB (Rigaku, 1998)'
_exptl_absorpt_correction_T_min  0.740
_exptl_absorpt_correction_T_max  0.953

#==============================================================================
# EXPERIMENTAL DATA

_diffrn_ambient_temperature      93
_diffrn_radiation_type           'Mo K\a'
_diffrn_radiation_wavelength     0.71075
_diffrn_measurement_device_type  'Rigaku XtaLAB P200'
_diffrn_measurement_method       \w
_diffrn_detector_area_resol_mean 5.814
_diffrn_reflns_number            23697
_diffrn_reflns_av_R_equivalents  0.0410
_diffrn_reflns_theta_max         25.399
_diffrn_reflns_theta_min         2.113
_diffrn_reflns_theta_full        25.242
_diffrn_measured_fraction_theta_max 0.995
_diffrn_measured_fraction_theta_full 0.996
_diffrn_reflns_Laue_measured_fraction_max 0.995
_diffrn_reflns_Laue_measured_fraction_full 0.996
_diffrn_reflns_point_group_measured_fraction_max 0.974
_diffrn_reflns_point_group_measured_fraction_full 0.975
_diffrn_reflns_limit_h_min       -16
_diffrn_reflns_limit_h_max       16
_diffrn_reflns_limit_k_min       -19
_diffrn_reflns_limit_k_max       14
_diffrn_reflns_limit_l_min       -23
_diffrn_reflns_limit_l_max       28
_diffrn_standards_number         0
_diffrn_standards_interval_count .
_diffrn_standards_decay_%        ?

#==============================================================================
# REFINEMENT DATA

_refine_special_details          
;
    Refinement was performed using all reflections. The weighted 
    R-factor (wR) and goodness of fit (S) are based on F^2^.
    R-factor (gt) are based on F. The threshold expression of
    F^2^ > 2.0 sigma(F^2^) is used only for calculating R-factor (gt).
;
_reflns_number_total             9651
_reflns_number_gt                6829
_reflns_threshold_expression     F^2^>2.0\s(F^2^)
_refine_ls_structure_factor_coef Fsqd
_refine_ls_R_factor_all          0.0635
_refine_ls_R_factor_gt           0.0404
_refine_ls_wR_factor_ref         0.0784
_refine_ls_wR_factor_gt          0.0719
_refine_ls_number_restraints     4
_refine_ls_hydrogen_treatment    mixed
_refine_ls_number_reflns         9651
_refine_ls_number_parameters     719
_refine_ls_goodness_of_fit_ref   0.861
_refine_ls_weighting_scheme      calc
_refine_ls_weighting_details     
'w = 1/[\s^2^(Fo^2^)+(0.0304P)^2^] where P=(Fo^2^+2Fc^2^)/3'
_atom_sites_solution_hydrogens   geom
_atom_sites_solution_primary     direct
_atom_sites_solution_secondary   difmap
_refine_ls_shift/su_max          0.001
_refine_diff_density_max         0.56
_refine_diff_density_min         -0.45
_refine_ls_extinction_method     none
_refine_ls_extinction_coef       ?
_refine_ls_abs_structure_details 
;
 Flack x determined using 2281 quotients [(I+)-(I-)]/[(I+)+(I-)]
 (Parsons, Flack and Wagner, Acta Cryst. B69 (2013) 249-259).
;
_refine_ls_abs_structure_Flack   -0.007(5)

loop_
_atom_type_symbol
_atom_type_description
_atom_type_scat_dispersion_real
_atom_type_scat_dispersion_imag
_atom_type_scat_source
C C 0.0033 0.0016
;
International Tables for Crystallography
(Vol. C, Tables 4.2.6.8 and 6.1.1.4)
;
H H 0.0000 0.0000
;
International Tables for Crystallography
(Vol. C, Table 6.1.1.4)
;
Br Br -0.2901 2.4595
;
International Tables for Crystallography
(Vol. C, Tables 4.2.6.8 and 6.1.1.4)
;
F F 0.0171 0.0103
;
International Tables for Crystallography
(Vol. C, Tables 4.2.6.8 and 6.1.1.4)
;
N N 0.0061 0.0033
;
International Tables for Crystallography
(Vol. C, Tables 4.2.6.8 and 6.1.1.4)
;
O O 0.0106 0.0060
;
International Tables for Crystallography
(Vol. C, Tables 4.2.6.8 and 6.1.1.4)
;

#==============================================================================
# ATOMIC COORDINATES AND THERMAL PARAMETERS

loop_
_atom_site_label
_atom_site_type_symbol
_atom_site_fract_x
_atom_site_fract_y
_atom_site_fract_z
_atom_site_U_iso_or_equiv
_atom_site_adp_type
_atom_site_occupancy
_atom_site_site_symmetry_order
_atom_site_calc_flag
_atom_site_refinement_flags_posn
_atom_site_refinement_flags_adp
_atom_site_refinement_flags_occupancy
_atom_site_disorder_assembly
_atom_site_disorder_group
Br19 Br -0.15962(5) 0.23088(4) 0.16814(3) 0.0459(2) Uani 1 1 d . . . . .
Br49 Br 0.50556(4) 0.57579(4) -0.14056(3) 0.03945(17) Uani 1 1 d . . . . .
F1 F 0.3662(2) 0.2843(2) 0.44099(14) 0.0482(10) Uani 1 1 d . . . . .
F2 F 0.2919(2) 0.3086(2) 0.51865(14) 0.0475(10) Uani 1 1 d . . . . .
F3 F 0.3289(3) 0.1862(2) 0.49615(16) 0.0572(11) Uani 1 1 d . . . . .
F4 F 0.1336(2) 0.2295(2) 0.48881(13) 0.0398(9) Uani 1 1 d . . . . .
F5 F 0.1742(2) 0.32191(19) 0.42755(13) 0.0394(9) Uani 1 1 d . . . . .
F6 F 0.1945(2) 0.11116(19) 0.42513(13) 0.0369(9) Uani 1 1 d . . . . .
F7 F 0.0895(2) 0.1919(2) 0.38444(13) 0.0401(9) Uani 1 1 d . . . . .
F8 F 0.3415(2) 0.16361(17) 0.36694(12) 0.0293(7) Uani 1 1 d . . . . .
F9 F 0.2632(2) 0.26947(18) 0.33572(13) 0.0294(7) Uani 1 1 d . . . . .
F31 F 0.0534(3) 0.5757(3) 0.06305(19) 0.0788(14) Uani 1 1 d . . . . .
F32 F 0.0174(3) 0.4536(3) 0.03766(15) 0.0621(12) Uani 1 1 d . . . . .
F33 F -0.0385(2) 0.5024(2) 0.11530(15) 0.0513(10) Uani 1 1 d . . . . .
F34 F 0.1005(2) 0.3975(2) 0.13594(16) 0.0518(10) Uani 1 1 d . . . . .
F35 F 0.1471(2) 0.5205(2) 0.15501(15) 0.0528(10) Uani 1 1 d . . . . .
F36 F 0.2337(2) 0.5202(2) 0.04364(14) 0.0408(9) Uani 1 1 d . . . . .
F37 F 0.2054(2) 0.3909(2) 0.04369(15) 0.0425(9) Uani 1 1 d . . . . .
F38 F 0.3414(2) 0.51743(17) 0.13218(12) 0.0310(8) Uani 1 1 d . . . . .
F39 F 0.2898(2) 0.39879(18) 0.15924(13) 0.0317(8) Uani 1 1 d . . . . .
O5 O 0.2155(3) 0.0584(2) 0.31218(15) 0.0241(9) Uani 1 1 d D . . . .
O7 O 0.4063(3) 0.0468(2) 0.28852(15) 0.0247(9) Uani 1 1 d . . . . .
O35 O 0.3789(3) 0.3200(2) 0.07285(16) 0.0255(9) Uani 1 1 d D . . . .
O37 O 0.4472(3) 0.2881(2) 0.17862(15) 0.0259(9) Uani 1 1 d . . . . .
N8 N 0.4817(3) 0.1539(3) 0.24722(19) 0.0226(11) Uani 1 1 d D . . . .
N38 N 0.4979(3) 0.3995(3) 0.22687(18) 0.0227(10) Uani 1 1 d D . . . .
C1 C 0.2980(4) 0.2565(4) 0.4763(3) 0.0351(15) Uani 1 1 d . . . . .
C2 C 0.1984(4) 0.2489(4) 0.4472(2) 0.0310(15) Uani 1 1 d . . . . .
C3 C 0.1833(4) 0.1846(3) 0.4004(2) 0.0284(14) Uani 1 1 d . . . . .
C4 C 0.2514(4) 0.1893(3) 0.3487(2) 0.0267(14) Uani 1 1 d . . . . .
C5 C 0.2224(4) 0.1402(3) 0.2955(2) 0.0226(13) Uani 1 1 d . . . . .
C6 C 0.3039(4) 0.1526(3) 0.2491(2) 0.0217(13) Uani 1 1 d . . . . .
H6 H 0.3147 0.2120 0.2450 0.026 Uiso 1 1 calc R U . . .
C7 C 0.4025(4) 0.1145(3) 0.2643(2) 0.0233(14) Uani 1 1 d . . . . .
C9 C 0.5803(4) 0.1205(3) 0.2511(2) 0.0251(14) Uani 1 1 d . . . . .
H9A H 0.5842 0.0857 0.2848 0.030 Uiso 1 1 calc R U . . .
H9B H 0.6275 0.1652 0.2562 0.030 Uiso 1 1 calc R U . . .
C10 C 0.6107(4) 0.0714(3) 0.2000(2) 0.0258(13) Uani 1 1 d . . . . .
C11 C 0.6949(4) 0.0243(3) 0.2043(3) 0.0350(15) Uani 1 1 d . . . . .
H11 H 0.7295 0.0220 0.2389 0.042 Uiso 1 1 calc R U . . .
C12 C 0.7286(5) -0.0194(4) 0.1583(3) 0.0475(19) Uani 1 1 d . . . . .
H12 H 0.7860 -0.0516 0.1615 0.057 Uiso 1 1 calc R U . . .
C13 C 0.6779(6) -0.0157(4) 0.1077(3) 0.056(2) Uani 1 1 d . . . . .
H13 H 0.7009 -0.0448 0.0759 0.068 Uiso 1 1 calc R U . . .
C14 C 0.5942(6) 0.0303(4) 0.1040(3) 0.056(2) Uani 1 1 d . . . . .
H14 H 0.5596 0.0325 0.0694 0.067 Uiso 1 1 calc R U . . .
C15 C 0.5595(5) 0.0736(4) 0.1498(2) 0.0398(16) Uani 1 1 d . . . . .
H15 H 0.5011 0.1045 0.1467 0.048 Uiso 1 1 calc R U . . .
C16 C 0.1231(4) 0.1661(3) 0.2703(2) 0.0241(14) Uani 1 1 d . . . . .
C17 C 0.0547(4) 0.1077(4) 0.2575(2) 0.0289(15) Uani 1 1 d . . . . .
H17 H 0.0668 0.0534 0.2683 0.035 Uiso 1 1 calc R U . . .
C18 C -0.0319(4) 0.1261(4) 0.2288(2) 0.0326(15) Uani 1 1 d . . . . .
H18 H -0.0785 0.0853 0.2204 0.039 Uiso 1 1 calc R U . . .
C19 C -0.0482(4) 0.2058(4) 0.2128(2) 0.0315(15) Uani 1 1 d . . . . .
C20 C 0.0175(4) 0.2662(4) 0.2263(2) 0.0323(14) Uani 1 1 d . . . . .
H20 H 0.0043 0.3205 0.2162 0.039 Uiso 1 1 calc R U . . .
C21 C 0.1043(4) 0.2464(4) 0.2552(2) 0.0297(14) Uani 1 1 d . . . . .
H21 H 0.1501 0.2875 0.2644 0.036 Uiso 1 1 calc R U . . .
C22 C 0.2732(4) 0.1202(3) 0.1916(2) 0.0245(14) Uani 1 1 d . . . . .
C23 C 0.2420(4) 0.1734(4) 0.1499(2) 0.0303(15) Uani 1 1 d . . . . .
H23 H 0.2402 0.2296 0.1576 0.036 Uiso 1 1 calc R U . . .
C24 C 0.2136(4) 0.1455(4) 0.0974(3) 0.0389(17) Uani 1 1 d . . . . .
H24 H 0.1919 0.1824 0.0696 0.047 Uiso 1 1 calc R U . . .
C25 C 0.2168(5) 0.0637(4) 0.0858(2) 0.0413(18) Uani 1 1 d . . . . .
H25 H 0.1969 0.0445 0.0500 0.050 Uiso 1 1 calc R U . . .
C26 C 0.2488(4) 0.0104(4) 0.1259(3) 0.0376(16) Uani 1 1 d . . . . .
H26 H 0.2527 -0.0455 0.1174 0.045 Uiso 1 1 calc R U . . .
C27 C 0.2759(4) 0.0378(4) 0.1795(2) 0.0316(15) Uani 1 1 d . . . . .
H27 H 0.2960 0.0004 0.2075 0.038 Uiso 1 1 calc R U . . .
C31 C 0.0383(5) 0.5001(5) 0.0814(3) 0.0476(19) Uani 1 1 d . . . . .
C32 C 0.1280(4) 0.4691(4) 0.1124(3) 0.0332(15) Uani 1 1 d . . . . .
C33 C 0.2208(4) 0.4546(4) 0.0773(3) 0.0294(14) Uani 1 1 d . . . . .
C34 C 0.3165(4) 0.4428(3) 0.1126(2) 0.0237(13) Uani 1 1 d . . . . .
C35 C 0.4056(4) 0.4014(3) 0.0839(2) 0.0222(13) Uani 1 1 d . . . . .
C36 C 0.4961(4) 0.4053(3) 0.1248(2) 0.0216(12) Uani 1 1 d . . . . .
H36 H 0.5067 0.4632 0.1347 0.026 Uiso 1 1 calc R U . . .
C37 C 0.4785(4) 0.3596(3) 0.1797(2) 0.0235(13) Uani 1 1 d . . . . .
C39 C 0.4874(4) 0.3642(3) 0.2830(2) 0.0240(13) Uani 1 1 d . . . . .
H39A H 0.4330 0.3248 0.2823 0.029 Uiso 1 1 calc R U . . .
H39B H 0.4693 0.4075 0.3097 0.029 Uiso 1 1 calc R U . . .
C40 C 0.5794(4) 0.3220(3) 0.3047(2) 0.0238(13) Uani 1 1 d . . . . .
C41 C 0.5713(4) 0.2732(3) 0.3521(2) 0.0274(13) Uani 1 1 d . . . . .
H41 H 0.5091 0.2661 0.3694 0.033 Uiso 1 1 calc R U . . .
C42 C 0.6521(4) 0.2350(4) 0.3742(2) 0.0350(15) Uani 1 1 d . . . . .
H42 H 0.6450 0.2008 0.4060 0.042 Uiso 1 1 calc R U . . .
C43 C 0.7444(4) 0.2463(4) 0.3503(2) 0.0366(16) Uani 1 1 d . . . . .
H43 H 0.8003 0.2207 0.3661 0.044 Uiso 1 1 calc R U . . .
C44 C 0.7536(4) 0.2953(4) 0.3033(3) 0.0326(15) Uani 1 1 d . . . . .
H44 H 0.8163 0.3036 0.2869 0.039 Uiso 1 1 calc R U . . .
C45 C 0.6709(4) 0.3324(3) 0.2801(2) 0.0272(14) Uani 1 1 d . . . . .
H45 H 0.6773 0.3648 0.2474 0.033 Uiso 1 1 calc R U . . .
C46 C 0.4307(4) 0.4435(3) 0.0287(2) 0.0212(13) Uani 1 1 d . . . . .
C47 C 0.4223(4) 0.4038(3) -0.0224(2) 0.0277(14) Uani 1 1 d . . . . .
H47 H 0.4009 0.3493 -0.0229 0.033 Uiso 1 1 calc R U . . .
C48 C 0.4446(4) 0.4418(4) -0.0729(2) 0.0321(15) Uani 1 1 d . . . . .
H48 H 0.4383 0.4137 -0.1075 0.039 Uiso 1 1 calc R U . . .
C49 C 0.4761(4) 0.5216(3) -0.0721(2) 0.0259(14) Uani 1 1 d . . . . .
C50 C 0.4849(4) 0.5626(3) -0.0215(2) 0.0278(13) Uani 1 1 d . . . . .
H50 H 0.5061 0.6172 -0.0212 0.033 Uiso 1 1 calc R U . . .
C51 C 0.4629(4) 0.5239(3) 0.0284(2) 0.0257(14) Uani 1 1 d . . . . .
H51 H 0.4697 0.5521 0.0629 0.031 Uiso 1 1 calc R U . . .
C52 C 0.5909(4) 0.3744(3) 0.0973(2) 0.0240(14) Uani 1 1 d . . . . .
C53 C 0.6662(4) 0.4286(4) 0.0870(2) 0.0265(13) Uani 1 1 d . . . . .
H53 H 0.6588 0.4835 0.0976 0.032 Uiso 1 1 calc R U . . .
C54 C 0.7520(4) 0.4033(4) 0.0614(2) 0.0341(16) Uani 1 1 d . . . . .
H54 H 0.8027 0.4412 0.0542 0.041 Uiso 1 1 calc R U . . .
C55 C 0.7646(4) 0.3235(4) 0.0462(2) 0.0350(16) Uani 1 1 d . . . . .
H55 H 0.8233 0.3065 0.0283 0.042 Uiso 1 1 calc R U . . .
C56 C 0.6903(4) 0.2683(4) 0.0574(2) 0.0325(15) Uani 1 1 d . . . . .
H56 H 0.6989 0.2132 0.0476 0.039 Uiso 1 1 calc R U . . .
C57 C 0.6035(4) 0.2930(3) 0.0827(2) 0.0286(14) Uani 1 1 d . . . . .
H57 H 0.5530 0.2551 0.0902 0.034 Uiso 1 1 calc R U . . .
H5 H 0.281(2) 0.035(4) 0.312(3) 0.09(3) Uiso 1 1 d D . . . .
H8 H 0.472(4) 0.2042(18) 0.227(2) 0.050(19) Uiso 1 1 d D . . . .
H35 H 0.392(6) 0.293(4) 0.1086(17) 0.12(3) Uiso 1 1 d D . . . .
H38 H 0.518(4) 0.4554(12) 0.220(2) 0.06(2) Uiso 1 1 d D . . . .

loop_
_atom_site_aniso_label
_atom_site_aniso_U_11
_atom_site_aniso_U_22
_atom_site_aniso_U_33
_atom_site_aniso_U_23
_atom_site_aniso_U_13
_atom_site_aniso_U_12
Br19 0.0400(4) 0.0667(5) 0.0310(4) -0.0028(4) -0.0095(3) 0.0195(4)
Br49 0.0390(4) 0.0469(4) 0.0325(3) 0.0130(3) 0.0080(3) 0.0007(3)
F1 0.037(2) 0.066(3) 0.042(2) -0.021(2) 0.0111(17) -0.0113(19)
F2 0.051(2) 0.060(2) 0.031(2) -0.020(2) 0.0087(18) -0.0131(19)
F3 0.061(2) 0.047(2) 0.064(3) 0.002(2) -0.025(2) 0.010(2)
F4 0.0388(19) 0.052(2) 0.0290(19) -0.0041(18) 0.0118(16) -0.0042(17)
F5 0.052(2) 0.030(2) 0.037(2) 0.0014(17) 0.0063(18) 0.0140(18)
F6 0.053(2) 0.031(2) 0.0272(19) 0.0041(17) 0.0057(17) -0.0069(17)
F7 0.0276(19) 0.063(3) 0.0303(19) -0.0055(18) 0.0037(16) -0.0020(17)
F8 0.0236(16) 0.0377(19) 0.0266(18) -0.0035(15) -0.0018(16) 0.0038(15)
F9 0.0350(17) 0.0236(18) 0.0295(18) -0.0011(17) 0.0051(15) -0.0024(15)
F31 0.049(3) 0.078(3) 0.109(4) 0.047(3) 0.018(2) 0.021(2)
F32 0.035(2) 0.115(4) 0.037(2) -0.014(2) -0.0065(18) 0.013(2)
F33 0.0282(19) 0.073(3) 0.053(2) -0.004(2) 0.0066(19) 0.0083(18)
F34 0.039(2) 0.059(3) 0.057(2) 0.024(2) 0.005(2) -0.0026(18)
F35 0.035(2) 0.075(3) 0.049(2) -0.027(2) 0.0017(18) 0.0104(19)
F36 0.0313(19) 0.048(2) 0.043(2) 0.0175(19) 0.0002(17) 0.0049(17)
F37 0.031(2) 0.049(2) 0.047(2) -0.018(2) -0.0072(17) 0.0051(16)
F38 0.0329(17) 0.0262(18) 0.0338(19) -0.0094(16) -0.0023(17) 0.0029(16)
F39 0.0299(18) 0.039(2) 0.0264(19) 0.0055(16) -0.0003(15) 0.0047(15)
O5 0.027(2) 0.017(2) 0.028(2) 0.0030(18) -0.0006(18) 0.0001(17)
O7 0.027(2) 0.022(2) 0.025(2) 0.0055(19) 0.0034(18) 0.0025(18)
O35 0.030(2) 0.018(2) 0.028(2) -0.001(2) -0.0030(19) -0.0016(18)
O37 0.034(2) 0.015(2) 0.028(2) 0.0028(18) -0.0053(18) -0.0029(17)
N8 0.023(3) 0.019(3) 0.026(3) 0.003(2) 0.003(2) -0.001(2)
N38 0.027(3) 0.021(3) 0.020(3) 0.001(2) -0.001(2) -0.001(2)
C1 0.035(4) 0.039(4) 0.032(4) -0.005(4) 0.002(3) 0.000(3)
C2 0.036(3) 0.033(4) 0.025(3) -0.002(3) 0.004(3) 0.002(3)
C3 0.032(4) 0.027(4) 0.026(3) 0.005(3) 0.001(3) 0.004(3)
C4 0.032(3) 0.020(3) 0.029(4) 0.003(3) 0.001(3) 0.000(3)
C5 0.023(3) 0.023(3) 0.022(3) 0.004(3) 0.002(3) 0.002(3)
C6 0.025(3) 0.019(3) 0.021(3) 0.001(3) -0.002(3) 0.002(2)
C7 0.033(3) 0.021(3) 0.016(3) -0.002(3) -0.002(3) 0.006(3)
C9 0.023(3) 0.023(3) 0.029(3) 0.005(3) 0.001(3) 0.003(3)
C10 0.034(3) 0.014(3) 0.030(3) -0.001(3) 0.008(3) 0.000(3)
C11 0.035(4) 0.028(3) 0.042(4) 0.000(3) 0.006(3) -0.001(3)
C12 0.045(4) 0.037(4) 0.061(5) -0.007(4) 0.021(4) 0.003(3)
C13 0.084(6) 0.035(4) 0.049(5) -0.004(4) 0.039(5) 0.011(4)
C14 0.093(6) 0.047(5) 0.028(4) -0.003(4) 0.011(4) 0.010(5)
C15 0.059(4) 0.031(4) 0.029(4) -0.003(3) 0.004(3) 0.010(3)
C16 0.020(3) 0.030(4) 0.022(3) 0.004(3) 0.005(3) 0.000(3)
C17 0.032(3) 0.030(4) 0.025(3) 0.004(3) 0.001(3) 0.003(3)
C18 0.032(4) 0.042(4) 0.024(3) 0.001(3) -0.001(3) -0.002(3)
C19 0.026(3) 0.049(4) 0.020(3) 0.002(3) 0.000(3) 0.011(3)
C20 0.031(3) 0.036(4) 0.030(3) 0.008(3) 0.006(3) 0.010(3)
C21 0.027(3) 0.032(4) 0.030(3) 0.005(3) 0.000(3) 0.000(3)
C22 0.025(3) 0.026(4) 0.023(3) 0.006(3) 0.004(3) -0.005(3)
C23 0.031(3) 0.037(4) 0.023(4) 0.006(3) 0.000(3) -0.006(3)
C24 0.038(4) 0.053(5) 0.026(4) 0.009(3) -0.001(3) -0.007(3)
C25 0.048(4) 0.063(5) 0.013(3) -0.003(4) -0.001(3) -0.019(4)
C26 0.040(4) 0.041(4) 0.032(4) -0.006(3) 0.003(3) -0.011(3)
C27 0.036(3) 0.037(4) 0.022(4) 0.000(3) 0.000(3) -0.004(3)
C31 0.029(4) 0.067(6) 0.047(5) 0.001(4) 0.003(4) 0.007(4)
C32 0.032(3) 0.037(4) 0.030(4) -0.007(3) 0.004(3) 0.004(3)
C33 0.027(3) 0.028(4) 0.033(4) -0.005(3) -0.006(3) 0.000(3)
C34 0.029(3) 0.024(3) 0.018(3) 0.003(3) 0.000(3) -0.001(3)
C35 0.026(3) 0.020(3) 0.021(3) -0.002(3) 0.003(3) 0.001(3)
C36 0.022(3) 0.019(3) 0.024(3) 0.000(2) 0.001(3) 0.001(3)
C37 0.020(3) 0.023(3) 0.027(3) 0.004(3) -0.005(3) 0.007(3)
C39 0.029(3) 0.024(3) 0.019(3) -0.001(3) 0.002(3) 0.003(3)
C40 0.032(3) 0.019(3) 0.021(3) -0.006(3) -0.006(3) 0.001(3)
C41 0.036(3) 0.027(3) 0.019(3) 0.002(3) 0.003(3) 0.003(3)
C42 0.044(4) 0.035(4) 0.026(3) 0.003(3) -0.007(3) 0.004(3)
C43 0.034(3) 0.047(4) 0.028(4) -0.010(3) -0.010(3) 0.013(3)
C44 0.025(3) 0.042(4) 0.030(4) -0.008(3) 0.000(3) 0.002(3)
C45 0.033(3) 0.027(3) 0.022(3) 0.000(3) 0.000(3) 0.002(3)
C46 0.019(3) 0.021(3) 0.024(3) 0.001(3) -0.001(2) 0.000(2)
C47 0.027(3) 0.027(3) 0.029(4) 0.000(3) -0.001(3) -0.003(3)
C48 0.038(4) 0.035(4) 0.024(3) -0.003(3) 0.003(3) 0.003(3)
C49 0.024(3) 0.029(3) 0.025(3) 0.010(3) 0.004(3) 0.002(3)
C50 0.024(3) 0.028(3) 0.032(3) 0.006(3) -0.006(3) 0.000(3)
C51 0.030(3) 0.026(3) 0.021(3) 0.001(3) -0.006(3) 0.001(3)
C52 0.026(3) 0.028(4) 0.018(3) 0.003(3) -0.004(3) 0.003(3)
C53 0.029(3) 0.031(3) 0.019(3) 0.004(3) -0.002(3) 0.001(3)
C54 0.028(4) 0.048(4) 0.026(4) 0.006(3) -0.002(3) -0.001(3)
C55 0.032(4) 0.048(4) 0.025(4) 0.002(3) -0.003(3) 0.013(3)
C56 0.037(4) 0.035(4) 0.025(3) -0.003(3) -0.010(3) 0.010(3)
C57 0.027(3) 0.026(4) 0.032(4) -0.002(3) -0.006(3) 0.004(3)

#==============================================================================
_computing_data_collection       'CrystalClear-SM Expert 2.1 b45 (Rigaku, 2015)'
_computing_cell_refinement       'CrystalClear-SM Expert 2.1 b45'
_computing_data_reduction        'CrystalClear-SM Expert 2.1 b45'
_computing_structure_solution    'SIR2011 (Burla, et al., 2012)'
_computing_structure_refinement  'SHELXL2013 (Sheldrick, 2008)'
_computing_publication_material  'CrystalStructure 4.1 (Rigaku, 2014)'
_computing_molecular_graphics    'CrystalStructure 4.1'

#==============================================================================
# MOLECULAR GEOMETRY

_geom_special_details            
;
 All esds (except the esd in the dihedral angle between two l.s. planes)
 are estimated using the full covariance matrix.  The cell esds are taken
 into account individually in the estimation of esds in distances, angles
 and torsion angles; correlations between esds in cell parameters are only
 used when they are defined by crystal symmetry.  An approximate (isotropic)
 treatment of cell esds is used for estimating esds involving l.s. planes.
;

loop_
_geom_bond_atom_site_label_1
_geom_bond_atom_site_label_2
_geom_bond_distance
_geom_bond_site_symmetry_2
_geom_bond_publ_flag
Br19 C19 1.902(6) . ?
Br49 C49 1.904(5) . ?
F1 C1 1.336(6) . ?
F2 C1 1.331(6) . ?
F3 C1 1.326(7) . ?
F4 C2 1.367(6) . ?
F5 C2 1.339(6) . ?
F6 C3 1.361(6) . ?
F7 C3 1.342(6) . ?
F8 C4 1.371(6) . ?
F9 C4 1.375(6) . ?
F31 C31 1.343(8) . ?
F32 C31 1.326(8) . ?
F33 C31 1.323(7) . ?
F34 C32 1.366(7) . ?
F35 C32 1.352(6) . ?
F36 C33 1.362(6) . ?
F37 C33 1.341(6) . ?
F38 C34 1.366(6) . ?
F39 C34 1.377(6) . ?
O5 C5 1.416(6) . ?
O5 H5 0.979(7) . ?
O7 C7 1.263(6) . ?
O35 C35 1.423(6) . ?
O35 H35 0.979(7) . ?
O37 C37 1.260(6) . ?
N8 C7 1.327(7) . ?
N8 C9 1.458(6) . ?
N8 H8 0.978(7) . ?
N38 C37 1.330(6) . ?
N38 C39 1.466(6) . ?
N38 H38 0.979(7) . ?
C1 C2 1.530(8) . ?
C2 C3 1.556(8) . ?
C3 C4 1.544(7) . ?
C4 C5 1.558(7) . ?
C5 C16 1.542(7) . ?
C5 C6 1.582(7) . ?
C6 C22 1.529(7) . ?
C6 C7 1.530(7) . ?
C6 H6 1.0000 . ?
C9 C10 1.521(7) . ?
C9 H9A 0.9900 . ?
C9 H9B 0.9900 . ?
C10 C15 1.386(8) . ?
C10 C11 1.393(7) . ?
C11 C12 1.391(8) . ?
C11 H11 0.9500 . ?
C12 C13 1.392(10) . ?
C12 H12 0.9500 . ?
C13 C14 1.377(10) . ?
C13 H13 0.9500 . ?
C14 C15 1.389(8) . ?
C14 H14 0.9500 . ?
C15 H15 0.9500 . ?
C16 C17 1.380(8) . ?
C16 C21 1.404(7) . ?
C17 C18 1.399(7) . ?
C17 H17 0.9500 . ?
C18 C19 1.393(8) . ?
C18 H18 0.9500 . ?
C19 C20 1.382(8) . ?
C20 C21 1.407(7) . ?
C20 H20 0.9500 . ?
C21 H21 0.9500 . ?
C22 C23 1.394(7) . ?
C22 C27 1.397(7) . ?
C23 C24 1.388(8) . ?
C23 H23 0.9500 . ?
C24 C25 1.385(9) . ?
C24 H24 0.9500 . ?
C25 C26 1.374(8) . ?
C25 H25 0.9500 . ?
C26 C27 1.404(8) . ?
C26 H26 0.9500 . ?
C27 H27 0.9500 . ?
C31 C32 1.520(9) . ?
C32 C33 1.535(8) . ?
C33 C34 1.566(7) . ?
C34 C35 1.554(7) . ?
C35 C46 1.528(7) . ?
C35 C36 1.575(7) . ?
C36 C37 1.529(7) . ?
C36 C52 1.539(7) . ?
C36 H36 1.0000 . ?
C39 C40 1.527(7) . ?
C39 H39A 0.9900 . ?
C39 H39B 0.9900 . ?
C40 C45 1.391(7) . ?
C40 C41 1.393(7) . ?
C41 C42 1.376(7) . ?
C41 H41 0.9500 . ?
C42 C43 1.394(8) . ?
C42 H42 0.9500 . ?
C43 C44 1.389(8) . ?
C43 H43 0.9500 . ?
C44 C45 1.400(7) . ?
C44 H44 0.9500 . ?
C45 H45 0.9500 . ?
C46 C47 1.388(7) . ?
C46 C51 1.404(7) . ?
C47 C48 1.392(7) . ?
C47 H47 0.9500 . ?
C48 C49 1.392(8) . ?
C48 H48 0.9500 . ?
C49 C50 1.388(7) . ?
C50 C51 1.383(7) . ?
C50 H50 0.9500 . ?
C51 H51 0.9500 . ?
C52 C53 1.386(7) . ?
C52 C57 1.403(7) . ?
C53 C54 1.385(8) . ?
C53 H53 0.9500 . ?
C54 C55 1.384(8) . ?
C54 H54 0.9500 . ?
C55 C56 1.391(8) . ?
C55 H55 0.9500 . ?
C56 C57 1.392(7) . ?
C56 H56 0.9500 . ?
C57 H57 0.9500 . ?

loop_
_geom_angle_atom_site_label_1
_geom_angle_atom_site_label_2
_geom_angle_atom_site_label_3
_geom_angle
_geom_angle_site_symmetry_1
_geom_angle_site_symmetry_3
_geom_angle_publ_flag
C5 O5 H5 109(4) . . ?
C35 O35 H35 103(5) . . ?
C7 N8 C9 123.1(4) . . ?
C7 N8 H8 118(3) . . ?
C9 N8 H8 119(3) . . ?
C37 N38 C39 123.5(4) . . ?
C37 N38 H38 113(3) . . ?
C39 N38 H38 123(3) . . ?
F3 C1 F2 108.6(5) . . ?
F3 C1 F1 107.9(5) . . ?
F2 C1 F1 107.2(5) . . ?
F3 C1 C2 111.8(5) . . ?
F2 C1 C2 109.9(5) . . ?
F1 C1 C2 111.3(5) . . ?
F5 C2 F4 107.8(4) . . ?
F5 C2 C1 107.7(5) . . ?
F4 C2 C1 105.5(4) . . ?
F5 C2 C3 109.7(4) . . ?
F4 C2 C3 105.7(4) . . ?
C1 C2 C3 119.8(5) . . ?
F7 C3 F6 108.1(4) . . ?
F7 C3 C4 110.1(4) . . ?
F6 C3 C4 108.8(4) . . ?
F7 C3 C2 105.5(4) . . ?
F6 C3 C2 106.8(4) . . ?
C4 C3 C2 117.2(5) . . ?
F8 C4 F9 105.5(4) . . ?
F8 C4 C3 105.8(4) . . ?
F9 C4 C3 107.4(4) . . ?
F8 C4 C5 108.9(4) . . ?
F9 C4 C5 110.6(4) . . ?
C3 C4 C5 118.0(4) . . ?
O5 C5 C16 108.5(4) . . ?
O5 C5 C4 106.7(4) . . ?
C16 C5 C4 113.2(4) . . ?
O5 C5 C6 111.6(4) . . ?
C16 C5 C6 108.1(4) . . ?
C4 C5 C6 108.7(4) . . ?
C22 C6 C7 108.0(4) . . ?
C22 C6 C5 112.7(4) . . ?
C7 C6 C5 113.5(4) . . ?
C22 C6 H6 107.5 . . ?
C7 C6 H6 107.5 . . ?
C5 C6 H6 107.5 . . ?
O7 C7 N8 122.9(5) . . ?
O7 C7 C6 120.8(5) . . ?
N8 C7 C6 116.1(5) . . ?
N8 C9 C10 113.8(5) . . ?
N8 C9 H9A 108.8 . . ?
C10 C9 H9A 108.8 . . ?
N8 C9 H9B 108.8 . . ?
C10 C9 H9B 108.8 . . ?
H9A C9 H9B 107.7 . . ?
C15 C10 C11 119.7(5) . . ?
C15 C10 C9 122.6(5) . . ?
C11 C10 C9 117.7(5) . . ?
C12 C11 C10 120.4(6) . . ?
C12 C11 H11 119.8 . . ?
C10 C11 H11 119.8 . . ?
C13 C12 C11 119.7(6) . . ?
C13 C12 H12 120.2 . . ?
C11 C12 H12 120.2 . . ?
C14 C13 C12 119.5(7) . . ?
C14 C13 H13 120.3 . . ?
C12 C13 H13 120.3 . . ?
C13 C14 C15 121.3(7) . . ?
C13 C14 H14 119.3 . . ?
C15 C14 H14 119.3 . . ?
C10 C15 C14 119.4(6) . . ?
C10 C15 H15 120.3 . . ?
C14 C15 H15 120.3 . . ?
C17 C16 C21 119.1(5) . . ?
C17 C16 C5 119.0(5) . . ?
C21 C16 C5 121.6(5) . . ?
C16 C17 C18 121.7(6) . . ?
C16 C17 H17 119.1 . . ?
C18 C17 H17 119.1 . . ?
C19 C18 C17 118.4(6) . . ?
C19 C18 H18 120.8 . . ?
C17 C18 H18 120.8 . . ?
C20 C19 C18 121.4(5) . . ?
C20 C19 Br19 119.4(4) . . ?
C18 C19 Br19 119.2(5) . . ?
C19 C20 C21 119.4(5) . . ?
C19 C20 H20 120.3 . . ?
C21 C20 H20 120.3 . . ?
C16 C21 C20 120.0(5) . . ?
C16 C21 H21 120.0 . . ?
C20 C21 H21 120.0 . . ?
C23 C22 C27 118.8(5) . . ?
C23 C22 C6 119.8(5) . . ?
C27 C22 C6 121.4(5) . . ?
C24 C23 C22 121.0(6) . . ?
C24 C23 H23 119.5 . . ?
C22 C23 H23 119.5 . . ?
C25 C24 C23 119.9(6) . . ?
C25 C24 H24 120.1 . . ?
C23 C24 H24 120.1 . . ?
C26 C25 C24 120.1(6) . . ?
C26 C25 H25 120.0 . . ?
C24 C25 H25 120.0 . . ?
C25 C26 C27 120.5(6) . . ?
C25 C26 H26 119.7 . . ?
C27 C26 H26 119.7 . . ?
C22 C27 C26 119.8(6) . . ?
C22 C27 H27 120.1 . . ?
C26 C27 H27 120.1 . . ?
F33 C31 F32 109.0(6) . . ?
F33 C31 F31 107.0(6) . . ?
F32 C31 F31 108.7(6) . . ?
F33 C31 C32 110.6(5) . . ?
F32 C31 C32 110.9(6) . . ?
F31 C31 C32 110.5(6) . . ?
F35 C32 F34 107.1(5) . . ?
F35 C32 C31 107.8(5) . . ?
F34 C32 C31 105.8(5) . . ?
F35 C32 C33 110.4(5) . . ?
F34 C32 C33 108.3(5) . . ?
C31 C32 C33 117.0(5) . . ?
F37 C33 F36 107.4(5) . . ?
F37 C33 C32 108.6(5) . . ?
F36 C33 C32 107.6(5) . . ?
F37 C33 C34 110.6(5) . . ?
F36 C33 C34 107.9(4) . . ?
C32 C33 C34 114.5(5) . . ?
F38 C34 F39 105.7(4) . . ?
F38 C34 C35 110.8(4) . . ?
F39 C34 C35 109.1(4) . . ?
F38 C34 C33 106.1(4) . . ?
F39 C34 C33 106.2(4) . . ?
C35 C34 C33 118.1(4) . . ?
O35 C35 C46 109.4(4) . . ?
O35 C35 C34 107.5(4) . . ?
C46 C35 C34 110.6(4) . . ?
O35 C35 C36 110.7(4) . . ?
C46 C35 C36 109.8(4) . . ?
C34 C35 C36 108.9(4) . . ?
C37 C36 C52 109.3(4) . . ?
C37 C36 C35 112.7(4) . . ?
C52 C36 C35 112.5(4) . . ?
C37 C36 H36 107.3 . . ?
C52 C36 H36 107.3 . . ?
C35 C36 H36 107.3 . . ?
O37 C37 N38 123.6(5) . . ?
O37 C37 C36 120.1(5) . . ?
N38 C37 C36 116.3(5) . . ?
N38 C39 C40 114.3(4) . . ?
N38 C39 H39A 108.7 . . ?
C40 C39 H39A 108.7 . . ?
N38 C39 H39B 108.7 . . ?
C40 C39 H39B 108.7 . . ?
H39A C39 H39B 107.6 . . ?
C45 C40 C41 119.0(5) . . ?
C45 C40 C39 122.6(5) . . ?
C41 C40 C39 118.4(5) . . ?
C42 C41 C40 120.9(5) . . ?
C42 C41 H41 119.6 . . ?
C40 C41 H41 119.6 . . ?
C41 C42 C43 120.4(5) . . ?
C41 C42 H42 119.8 . . ?
C43 C42 H42 119.8 . . ?
C44 C43 C42 119.3(5) . . ?
C44 C43 H43 120.4 . . ?
C42 C43 H43 120.4 . . ?
C43 C44 C45 120.1(5) . . ?
C43 C44 H44 119.9 . . ?
C45 C44 H44 119.9 . . ?
C40 C45 C44 120.3(5) . . ?
C40 C45 H45 119.9 . . ?
C44 C45 H45 119.9 . . ?
C47 C46 C51 118.2(5) . . ?
C47 C46 C35 121.2(5) . . ?
C51 C46 C35 120.6(5) . . ?
C46 C47 C48 121.6(5) . . ?
C46 C47 H47 119.2 . . ?
C48 C47 H47 119.2 . . ?
C47 C48 C49 119.1(5) . . ?
C47 C48 H48 120.5 . . ?
C49 C48 H48 120.5 . . ?
C50 C49 C48 120.3(5) . . ?
C50 C49 Br49 119.5(4) . . ?
C48 C49 Br49 120.1(4) . . ?
C51 C50 C49 119.9(5) . . ?
C51 C50 H50 120.0 . . ?
C49 C50 H50 120.0 . . ?
C50 C51 C46 120.9(5) . . ?
C50 C51 H51 119.6 . . ?
C46 C51 H51 119.6 . . ?
C53 C52 C57 119.3(5) . . ?
C53 C52 C36 118.9(5) . . ?
C57 C52 C36 121.9(5) . . ?
C54 C53 C52 120.5(6) . . ?
C54 C53 H53 119.7 . . ?
C52 C53 H53 119.7 . . ?
C55 C54 C53 120.6(6) . . ?
C55 C54 H54 119.7 . . ?
C53 C54 H54 119.7 . . ?
C54 C55 C56 119.3(6) . . ?
C54 C55 H55 120.4 . . ?
C56 C55 H55 120.4 . . ?
C57 C56 C55 120.6(6) . . ?
C57 C56 H56 119.7 . . ?
C55 C56 H56 119.7 . . ?
C56 C57 C52 119.7(6) . . ?
C56 C57 H57 120.2 . . ?
C52 C57 H57 120.2 . . ?

loop_
_geom_torsion_atom_site_label_1
_geom_torsion_atom_site_label_2
_geom_torsion_atom_site_label_3
_geom_torsion_atom_site_label_4
_geom_torsion
_geom_torsion_site_symmetry_1
_geom_torsion_site_symmetry_2
_geom_torsion_site_symmetry_3
_geom_torsion_site_symmetry_4
_geom_torsion_publ_flag
F3 C1 C2 F5 -178.7(5) . . . . ?
F2 C1 C2 F5 60.6(6) . . . . ?
F1 C1 C2 F5 -58.0(6) . . . . ?
F3 C1 C2 F4 66.3(6) . . . . ?
F2 C1 C2 F4 -54.4(6) . . . . ?
F1 C1 C2 F4 -173.0(5) . . . . ?
F3 C1 C2 C3 -52.6(7) . . . . ?
F2 C1 C2 C3 -173.3(5) . . . . ?
F1 C1 C2 C3 68.1(7) . . . . ?
F5 C2 C3 F7 -56.0(6) . . . . ?
F4 C2 C3 F7 60.0(5) . . . . ?
C1 C2 C3 F7 178.8(5) . . . . ?
F5 C2 C3 F6 -170.9(4) . . . . ?
F4 C2 C3 F6 -54.9(5) . . . . ?
C1 C2 C3 F6 63.9(6) . . . . ?
F5 C2 C3 C4 66.9(6) . . . . ?
F4 C2 C3 C4 -177.1(4) . . . . ?
C1 C2 C3 C4 -58.3(7) . . . . ?
F7 C3 C4 F8 -166.9(4) . . . . ?
F6 C3 C4 F8 -48.6(5) . . . . ?
C2 C3 C4 F8 72.6(6) . . . . ?
F7 C3 C4 F9 80.9(5) . . . . ?
F6 C3 C4 F9 -160.9(4) . . . . ?
C2 C3 C4 F9 -39.7(6) . . . . ?
F7 C3 C4 C5 -44.8(6) . . . . ?
F6 C3 C4 C5 73.4(6) . . . . ?
C2 C3 C4 C5 -165.3(5) . . . . ?
F8 C4 C5 O5 62.4(5) . . . . ?
F9 C4 C5 O5 177.8(4) . . . . ?
C3 C4 C5 O5 -58.1(6) . . . . ?
F8 C4 C5 C16 -178.3(4) . . . . ?
F9 C4 C5 C16 -62.8(6) . . . . ?
C3 C4 C5 C16 61.2(6) . . . . ?
F8 C4 C5 C6 -58.1(5) . . . . ?
F9 C4 C5 C6 57.3(5) . . . . ?
C3 C4 C5 C6 -178.6(4) . . . . ?
O5 C5 C6 C22 73.4(5) . . . . ?
C16 C5 C6 C22 -45.9(6) . . . . ?
C4 C5 C6 C22 -169.2(4) . . . . ?
O5 C5 C6 C7 -49.8(6) . . . . ?
C16 C5 C6 C7 -169.0(5) . . . . ?
C4 C5 C6 C7 67.7(5) . . . . ?
C9 N8 C7 O7 4.4(8) . . . . ?
C9 N8 C7 C6 -170.9(5) . . . . ?
C22 C6 C7 O7 -86.4(6) . . . . ?
C5 C6 C7 O7 39.3(7) . . . . ?
C22 C6 C7 N8 89.1(6) . . . . ?
C5 C6 C7 N8 -145.2(5) . . . . ?
C7 N8 C9 C10 88.8(6) . . . . ?
N8 C9 C10 C15 14.0(8) . . . . ?
N8 C9 C10 C11 -167.6(5) . . . . ?
C15 C10 C11 C12 1.0(9) . . . . ?
C9 C10 C11 C12 -177.4(5) . . . . ?
C10 C11 C12 C13 0.2(9) . . . . ?
C11 C12 C13 C14 -0.8(10) . . . . ?
C12 C13 C14 C15 0.3(11) . . . . ?
C11 C10 C15 C14 -1.5(9) . . . . ?
C9 C10 C15 C14 176.8(6) . . . . ?
C13 C14 C15 C10 0.9(10) . . . . ?
O5 C5 C16 C17 -12.8(7) . . . . ?
C4 C5 C16 C17 -131.1(5) . . . . ?
C6 C5 C16 C17 108.3(5) . . . . ?
O5 C5 C16 C21 173.5(5) . . . . ?
C4 C5 C16 C21 55.2(7) . . . . ?
C6 C5 C16 C21 -65.3(6) . . . . ?
C21 C16 C17 C18 1.2(8) . . . . ?
C5 C16 C17 C18 -172.6(5) . . . . ?
C16 C17 C18 C19 0.4(8) . . . . ?
C17 C18 C19 C20 -2.1(8) . . . . ?
C17 C18 C19 Br19 174.6(4) . . . . ?
C18 C19 C20 C21 2.2(8) . . . . ?
Br19 C19 C20 C21 -174.5(4) . . . . ?
C17 C16 C21 C20 -1.1(8) . . . . ?
C5 C16 C21 C20 172.5(5) . . . . ?
C19 C20 C21 C16 -0.5(8) . . . . ?
C7 C6 C22 C23 -131.4(5) . . . . ?
C5 C6 C22 C23 102.5(5) . . . . ?
C7 C6 C22 C27 48.4(7) . . . . ?
C5 C6 C22 C27 -77.8(6) . . . . ?
C27 C22 C23 C24 0.3(8) . . . . ?
C6 C22 C23 C24 -179.9(5) . . . . ?
C22 C23 C24 C25 -0.6(9) . . . . ?
C23 C24 C25 C26 -0.5(9) . . . . ?
C24 C25 C26 C27 1.8(9) . . . . ?
C23 C22 C27 C26 0.9(8) . . . . ?
C6 C22 C27 C26 -178.8(5) . . . . ?
C25 C26 C27 C22 -2.0(9) . . . . ?
F33 C31 C32 F35 -61.0(7) . . . . ?
F32 C31 C32 F35 177.9(5) . . . . ?
F31 C31 C32 F35 57.3(7) . . . . ?
F33 C31 C32 F34 53.3(7) . . . . ?
F32 C31 C32 F34 -67.8(6) . . . . ?
F31 C31 C32 F34 171.6(5) . . . . ?
F33 C31 C32 C33 173.9(5) . . . . ?
F32 C31 C32 C33 52.8(8) . . . . ?
F31 C31 C32 C33 -67.8(8) . . . . ?
F35 C32 C33 F37 166.6(5) . . . . ?
F34 C32 C33 F37 49.6(6) . . . . ?
C31 C32 C33 F37 -69.7(7) . . . . ?
F35 C32 C33 F36 -77.5(6) . . . . ?
F34 C32 C33 F36 165.6(4) . . . . ?
C31 C32 C33 F36 46.2(7) . . . . ?
F35 C32 C33 C34 42.4(7) . . . . ?
F34 C32 C33 C34 -74.5(6) . . . . ?
C31 C32 C33 C34 166.2(6) . . . . ?
F37 C33 C34 F38 162.7(4) . . . . ?
F36 C33 C34 F38 45.5(5) . . . . ?
C32 C33 C34 F38 -74.3(6) . . . . ?
F37 C33 C34 F39 -85.2(5) . . . . ?
F36 C33 C34 F39 157.7(4) . . . . ?
C32 C33 C34 F39 37.9(6) . . . . ?
F37 C33 C34 C35 37.7(7) . . . . ?
F36 C33 C34 C35 -79.5(6) . . . . ?
C32 C33 C34 C35 160.7(5) . . . . ?
F38 C34 C35 O35 170.8(4) . . . . ?
F39 C34 C35 O35 54.8(5) . . . . ?
C33 C34 C35 O35 -66.5(6) . . . . ?
F38 C34 C35 C46 -69.8(5) . . . . ?
F39 C34 C35 C46 174.1(4) . . . . ?
C33 C34 C35 C46 52.8(6) . . . . ?
F38 C34 C35 C36 50.9(5) . . . . ?
F39 C34 C35 C36 -65.1(5) . . . . ?
C33 C34 C35 C36 173.5(4) . . . . ?
O35 C35 C36 C37 -55.5(5) . . . . ?
C46 C35 C36 C37 -176.3(4) . . . . ?
C34 C35 C36 C37 62.4(5) . . . . ?
O35 C35 C36 C52 68.7(5) . . . . ?
C46 C35 C36 C52 -52.2(6) . . . . ?
C34 C35 C36 C52 -173.4(4) . . . . ?
C39 N38 C37 O37 1.6(8) . . . . ?
C39 N38 C37 C36 -178.5(4) . . . . ?
C52 C36 C37 O37 -75.6(6) . . . . ?
C35 C36 C37 O37 50.2(6) . . . . ?
C52 C36 C37 N38 104.5(5) . . . . ?
C35 C36 C37 N38 -129.6(5) . . . . ?
C37 N38 C39 C40 89.6(6) . . . . ?
N38 C39 C40 C45 14.6(7) . . . . ?
N38 C39 C40 C41 -167.4(5) . . . . ?
C45 C40 C41 C42 -0.5(8) . . . . ?
C39 C40 C41 C42 -178.6(5) . . . . ?
C40 C41 C42 C43 1.7(8) . . . . ?
C41 C42 C43 C44 -1.2(8) . . . . ?
C42 C43 C44 C45 -0.4(8) . . . . ?
C41 C40 C45 C44 -1.1(8) . . . . ?
C39 C40 C45 C44 176.9(5) . . . . ?
C43 C44 C45 C40 1.6(8) . . . . ?
O35 C35 C46 C47 2.4(7) . . . . ?
C34 C35 C46 C47 -115.8(5) . . . . ?
C36 C35 C46 C47 124.1(5) . . . . ?
O35 C35 C46 C51 -177.6(4) . . . . ?
C34 C35 C46 C51 64.2(6) . . . . ?
C36 C35 C46 C51 -56.0(6) . . . . ?
C51 C46 C47 C48 -0.3(8) . . . . ?
C35 C46 C47 C48 179.7(5) . . . . ?
C46 C47 C48 C49 0.1(8) . . . . ?
C47 C48 C49 C50 -0.2(8) . . . . ?
C47 C48 C49 Br49 -179.2(4) . . . . ?
C48 C49 C50 C51 0.5(8) . . . . ?
Br49 C49 C50 C51 179.4(4) . . . . ?
C49 C50 C51 C46 -0.6(8) . . . . ?
C47 C46 C51 C50 0.5(8) . . . . ?
C35 C46 C51 C50 -179.4(5) . . . . ?
C37 C36 C52 C53 -121.2(5) . . . . ?
C35 C36 C52 C53 112.8(5) . . . . ?
C37 C36 C52 C57 58.2(6) . . . . ?
C35 C36 C52 C57 -67.8(6) . . . . ?
C57 C52 C53 C54 1.6(8) . . . . ?
C36 C52 C53 C54 -178.9(5) . . . . ?
C52 C53 C54 C55 -0.7(8) . . . . ?
C53 C54 C55 C56 -0.6(8) . . . . ?
C54 C55 C56 C57 1.0(8) . . . . ?
C55 C56 C57 C52 -0.1(8) . . . . ?
C53 C52 C57 C56 -1.2(8) . . . . ?
C36 C52 C57 C56 179.4(5) . . . . ?

#==============================================================================
# Additional structures and associated data_? identifiers
# should be added at this point if there is more than one 
# structure analysis in the CIF.

_shelx_res_file                  
;

    shelxl.res created by SHELXL-2014/7

TITL PRAS1
CELL  0.71075 13.64830 16.58460 23.80700 90.00000 90.00000 90.00000
ZERR  8 0.00150 0.00180 0.00300 0.00000 0.00000 0.00000
LATT -1
SYMM 1/2+X, 1/2-Y,    -Z
SYMM    -X, 1/2+Y, 1/2-Z
SYMM 1/2-X,    -Y, 1/2+Z
SFAC C H BR F N O
UNIT 208 152 8 72 8 16
OMIT     9   3  16
OMIT     8   9  12
OMIT    12  10   1
L.S. 20
FMAP 2
PLAN 5
WPDB -2
HTAB
BOND $H
CONF
LIST 4
TEMP -180.0
ACTA
SIZE 0.200 0.100 0.030
DFIX 0.9800 0.0050 N8 H8 N38 H38
DFIX 0.9800 0.0050 O5 H5 O35 H35
WGHT    0.030400
FVAR       0.17657
BR19  3   -0.159620    0.230877    0.168137    11.00000    0.03996    0.06669 =
         0.03098   -0.00282   -0.00955    0.01950
BR49  3    0.505555    0.575787   -0.140561    11.00000    0.03903    0.04685 =
         0.03248    0.01304    0.00804    0.00073
F1    4    0.366226    0.284328    0.440994    11.00000    0.03705    0.06580 =
         0.04178   -0.02083    0.01113   -0.01126
F2    4    0.291910    0.308561    0.518650    11.00000    0.05142    0.05997 =
         0.03116   -0.02008    0.00873   -0.01310
F3    4    0.328862    0.186227    0.496151    11.00000    0.06121    0.04665 =
         0.06388    0.00165   -0.02530    0.01034
F4    4    0.133559    0.229526    0.488813    11.00000    0.03880    0.05154 =
         0.02898   -0.00412    0.01181   -0.00416
F5    4    0.174180    0.321914    0.427552    11.00000    0.05155    0.02972 =
         0.03686    0.00139    0.00625    0.01404
F6    4    0.194484    0.111157    0.425131    11.00000    0.05255    0.03107 =
         0.02716    0.00409    0.00574   -0.00688
F7    4    0.089451    0.191898    0.384436    11.00000    0.02756    0.06253 =
         0.03033   -0.00552    0.00366   -0.00204
F8    4    0.341480    0.163609    0.366937    11.00000    0.02359    0.03768 =
         0.02662   -0.00347   -0.00181    0.00382
F9    4    0.263211    0.269469    0.335723    11.00000    0.03499    0.02359 =
         0.02952   -0.00110    0.00508   -0.00245
F31   4    0.053380    0.575662    0.063051    11.00000    0.04889    0.07850 =
         0.10914    0.04678    0.01845    0.02144
F32   4    0.017444    0.453613    0.037663    11.00000    0.03465    0.11486 =
         0.03668   -0.01440   -0.00652    0.01291
F33   4   -0.038482    0.502395    0.115299    11.00000    0.02824    0.07312 =
         0.05251   -0.00354    0.00660    0.00832
F34   4    0.100534    0.397467    0.135940    11.00000    0.03938    0.05909 =
         0.05706    0.02403    0.00533   -0.00261
F35   4    0.147114    0.520541    0.155009    11.00000    0.03521    0.07469 =
         0.04861   -0.02727    0.00172    0.01043
F36   4    0.233715    0.520209    0.043644    11.00000    0.03131    0.04779 =
         0.04317    0.01755    0.00018    0.00494
F37   4    0.205427    0.390924    0.043691    11.00000    0.03129    0.04920 =
         0.04716   -0.01775   -0.00719    0.00506
F38   4    0.341367    0.517431    0.132178    11.00000    0.03293    0.02615 =
         0.03377   -0.00943   -0.00227    0.00294
F39   4    0.289788    0.398794    0.159245    11.00000    0.02986    0.03885 =
         0.02641    0.00546   -0.00028    0.00465
O5    6    0.215520    0.058442    0.312177    11.00000    0.02709    0.01729 =
         0.02805    0.00303   -0.00056    0.00014
O7    6    0.406280    0.046810    0.288516    11.00000    0.02731    0.02221 =
         0.02463    0.00555    0.00344    0.00248
O35   6    0.378939    0.319983    0.072850    11.00000    0.02995    0.01831 =
         0.02832   -0.00096   -0.00301   -0.00157
O37   6    0.447217    0.288122    0.178616    11.00000    0.03429    0.01516 =
         0.02836    0.00276   -0.00530   -0.00294
N8    5    0.481732    0.153887    0.247217    11.00000    0.02315    0.01859 =
         0.02594    0.00332    0.00292   -0.00102
N38   5    0.497893    0.399481    0.226873    11.00000    0.02717    0.02142 =
         0.01950    0.00065   -0.00149   -0.00091
C1    1    0.298034    0.256480    0.476265    11.00000    0.03454    0.03866 =
         0.03202   -0.00534    0.00220    0.00012
C2    1    0.198444    0.248948    0.447227    11.00000    0.03550    0.03264 =
         0.02489   -0.00247    0.00443    0.00169
C3    1    0.183342    0.184592    0.400441    11.00000    0.03230    0.02704 =
         0.02574    0.00479    0.00110    0.00400
C4    1    0.251448    0.189257    0.348732    11.00000    0.03190    0.01954 =
         0.02855    0.00291    0.00106    0.00027
C5    1    0.222364    0.140207    0.295468    11.00000    0.02350    0.02278 =
         0.02163    0.00395    0.00172    0.00227
C6    1    0.303914    0.152645    0.249054    11.00000    0.02536    0.01875 =
         0.02091    0.00062   -0.00188    0.00187
AFIX  13
H6    2    0.314718    0.211994    0.244967    11.00000   -1.20000
AFIX   0
C7    1    0.402478    0.114534    0.264324    11.00000    0.03306    0.02084 =
         0.01590   -0.00245   -0.00221    0.00562
C9    1    0.580326    0.120453    0.251091    11.00000    0.02337    0.02309 =
         0.02871    0.00459    0.00136    0.00331
AFIX  23
H9A   2    0.584198    0.085669    0.284813    11.00000   -1.20000
H9B   2    0.627463    0.165236    0.256165    11.00000   -1.20000
AFIX   0
C10   1    0.610677    0.071363    0.199990    11.00000    0.03403    0.01364 =
         0.02979   -0.00087    0.00770   -0.00026
C11   1    0.694895    0.024292    0.204318    11.00000    0.03491    0.02767 =
         0.04235   -0.00018    0.00558   -0.00134
AFIX  43
H11   2    0.729517    0.022009    0.238899    11.00000   -1.20000
AFIX   0
C12   1    0.728618   -0.019392    0.158320    11.00000    0.04463    0.03688 =
         0.06108   -0.00728    0.02064    0.00329
AFIX  43
H12   2    0.785955   -0.051550    0.161480    11.00000   -1.20000
AFIX   0
C13   1    0.677940   -0.015742    0.107667    11.00000    0.08447    0.03550 =
         0.04899   -0.00360    0.03919    0.01063
AFIX  43
H13   2    0.700904   -0.044790    0.075893    11.00000   -1.20000
AFIX   0
C14   1    0.594240    0.030309    0.103964    11.00000    0.09336    0.04650 =
         0.02844   -0.00283    0.01140    0.00995
AFIX  43
H14   2    0.559573    0.032503    0.069395    11.00000   -1.20000
AFIX   0
C15   1    0.559467    0.073627    0.149761    11.00000    0.05890    0.03139 =
         0.02920   -0.00275    0.00404    0.01031
AFIX  43
H15   2    0.501103    0.104523    0.146666    11.00000   -1.20000
AFIX   0
C16   1    0.123077    0.166117    0.270330    11.00000    0.02049    0.03006 =
         0.02174    0.00350    0.00460    0.00013
C17   1    0.054715    0.107652    0.257456    11.00000    0.03229    0.02974 =
         0.02467    0.00394    0.00087    0.00290
AFIX  43
H17   2    0.066783    0.053447    0.268347    11.00000   -1.20000
AFIX   0
C18   1   -0.031908    0.126139    0.228779    11.00000    0.03237    0.04199 =
         0.02352    0.00062   -0.00144   -0.00200
AFIX  43
H18   2   -0.078515    0.085325    0.220409    11.00000   -1.20000
AFIX   0
C19   1   -0.048162    0.205800    0.212803    11.00000    0.02605    0.04876 =
         0.01966    0.00242   -0.00008    0.01144
C20   1    0.017537    0.266179    0.226319    11.00000    0.03086    0.03578 =
         0.03017    0.00758    0.00618    0.00971
AFIX  43
H20   2    0.004256    0.320513    0.216235    11.00000   -1.20000
AFIX   0
C21   1    0.104290    0.246429    0.255158    11.00000    0.02740    0.03190 =
         0.02994    0.00500    0.00042    0.00036
AFIX  43
H21   2    0.150140    0.287455    0.264358    11.00000   -1.20000
AFIX   0
C22   1    0.273163    0.120177    0.191588    11.00000    0.02485    0.02581 =
         0.02294    0.00600    0.00446   -0.00490
C23   1    0.241990    0.173398    0.149929    11.00000    0.03100    0.03728 =
         0.02270    0.00606    0.00001   -0.00628
AFIX  43
H23   2    0.240181    0.229596    0.157585    11.00000   -1.20000
AFIX   0
C24   1    0.213563    0.145500    0.097441    11.00000    0.03811    0.05315 =
         0.02550    0.00946   -0.00066   -0.00735
AFIX  43
H24   2    0.191914    0.182419    0.069569    11.00000   -1.20000
AFIX   0
C25   1    0.216820    0.063718    0.085772    11.00000    0.04780    0.06336 =
         0.01270   -0.00344   -0.00147   -0.01942
AFIX  43
H25   2    0.196902    0.044491    0.049959    11.00000   -1.20000
AFIX   0
C26   1    0.248826    0.010374    0.125938    11.00000    0.03959    0.04138 =
         0.03176   -0.00583    0.00261   -0.01136
AFIX  43
H26   2    0.252671   -0.045483    0.117373    11.00000   -1.20000
AFIX   0
C27   1    0.275886    0.037757    0.179526    11.00000    0.03626    0.03695 =
         0.02174   -0.00014    0.00035   -0.00423
AFIX  43
H27   2    0.295979    0.000389    0.207491    11.00000   -1.20000
AFIX   0
C31   1    0.038253    0.500101    0.081365    11.00000    0.02919    0.06690 =
         0.04682    0.00110    0.00302    0.00658
C32   1    0.128023    0.469075    0.112363    11.00000    0.03190    0.03733 =
         0.03042   -0.00660    0.00391    0.00445
C33   1    0.220751    0.454608    0.077280    11.00000    0.02715    0.02779 =
         0.03317   -0.00536   -0.00612   -0.00042
C34   1    0.316483    0.442763    0.112615    11.00000    0.02873    0.02401 =
         0.01839    0.00267   -0.00022   -0.00069
C35   1    0.405566    0.401427    0.083898    11.00000    0.02645    0.01961 =
         0.02054   -0.00225    0.00303    0.00066
C36   1    0.496059    0.405266    0.124838    11.00000    0.02218    0.01885 =
         0.02391   -0.00010    0.00052    0.00098
AFIX  13
H36   2    0.506680    0.463217    0.134713    11.00000   -1.20000
AFIX   0
C37   1    0.478540    0.359579    0.179711    11.00000    0.02000    0.02341 =
         0.02695    0.00364   -0.00496    0.00678
C39   1    0.487407    0.364210    0.283022    11.00000    0.02901    0.02413 =
         0.01890   -0.00118    0.00153    0.00286
AFIX  23
H39A  2    0.432955    0.324787    0.282276    11.00000   -1.20000
H39B  2    0.469275    0.407482    0.309715    11.00000   -1.20000
AFIX   0
C40   1    0.579367    0.322018    0.304725    11.00000    0.03167    0.01883 =
         0.02090   -0.00629   -0.00555    0.00136
C41   1    0.571270    0.273174    0.352118    11.00000    0.03597    0.02664 =
         0.01946    0.00154    0.00301    0.00349
AFIX  43
H41   2    0.509125    0.266110    0.369406    11.00000   -1.20000
AFIX   0
C42   1    0.652100    0.235025    0.374219    11.00000    0.04447    0.03486 =
         0.02555    0.00278   -0.00695    0.00366
AFIX  43
H42   2    0.644979    0.200797    0.405955    11.00000   -1.20000
AFIX   0
C43   1    0.744366    0.246281    0.350338    11.00000    0.03397    0.04746 =
         0.02845   -0.00961   -0.00988    0.01303
AFIX  43
H43   2    0.800291    0.220706    0.366053    11.00000   -1.20000
AFIX   0
C44   1    0.753647    0.295281    0.303331    11.00000    0.02545    0.04232 =
         0.02998   -0.00848    0.00001    0.00209
AFIX  43
H44   2    0.816267    0.303639    0.286909    11.00000   -1.20000
AFIX   0
C45   1    0.670902    0.332379    0.280101    11.00000    0.03267    0.02684 =
         0.02214   -0.00008    0.00031    0.00190
AFIX  43
H45   2    0.677305    0.364758    0.247388    11.00000   -1.20000
AFIX   0
C46   1    0.430668    0.443511    0.028655    11.00000    0.01900    0.02056 =
         0.02415    0.00071   -0.00092   -0.00011
C47   1    0.422302    0.403772   -0.022407    11.00000    0.02709    0.02676 =
         0.02935   -0.00037   -0.00084   -0.00281
AFIX  43
H47   2    0.400867    0.349278   -0.022891    11.00000   -1.20000
AFIX   0
C48   1    0.444552    0.441808   -0.072940    11.00000    0.03757    0.03516 =
         0.02364   -0.00298    0.00256    0.00316
AFIX  43
H48   2    0.438262    0.413692   -0.107519    11.00000   -1.20000
AFIX   0
C49   1    0.476136    0.521582   -0.072118    11.00000    0.02409    0.02855 =
         0.02500    0.01009    0.00353    0.00155
C50   1    0.484947    0.562595   -0.021534    11.00000    0.02389    0.02768 =
         0.03180    0.00634   -0.00618   -0.00008
AFIX  43
H50   2    0.506082    0.617170   -0.021184    11.00000   -1.20000
AFIX   0
C51   1    0.462911    0.523887    0.028350    11.00000    0.02964    0.02640 =
         0.02094    0.00124   -0.00580    0.00133
AFIX  43
H51   2    0.469687    0.552072    0.062872    11.00000   -1.20000
AFIX   0
C52   1    0.590893    0.374399    0.097257    11.00000    0.02561    0.02838 =
         0.01794    0.00335   -0.00387    0.00310
C53   1    0.666154    0.428576    0.086989    11.00000    0.02901    0.03137 =
         0.01909    0.00433   -0.00229    0.00134
AFIX  43
H53   2    0.658797    0.483466    0.097592    11.00000   -1.20000
AFIX   0
C54   1    0.752001    0.403329    0.061395    11.00000    0.02789    0.04810 =
         0.02630    0.00551   -0.00243   -0.00052
AFIX  43
H54   2    0.802699    0.441197    0.054207    11.00000   -1.20000
AFIX   0
C55   1    0.764578    0.323453    0.046205    11.00000    0.03173    0.04812 =
         0.02504    0.00182   -0.00254    0.01274
AFIX  43
H55   2    0.823300    0.306473    0.028341    11.00000   -1.20000
AFIX   0
C56   1    0.690311    0.268295    0.057374    11.00000    0.03735    0.03540 =
         0.02465   -0.00349   -0.00955    0.01046
AFIX  43
H56   2    0.698928    0.213213    0.047597    11.00000   -1.20000
AFIX   0
C57   1    0.603507    0.293044    0.082736    11.00000    0.02731    0.02636 =
         0.03216   -0.00236   -0.00607    0.00419
AFIX  43
H57   2    0.553047    0.255063    0.090181    11.00000   -1.20000
AFIX   0
H5    2    0.281348    0.034967    0.312443    11.00000    0.08534
H8    2    0.472333    0.204228    0.226519    11.00000    0.05003
H35   2    0.391983    0.292951    0.108632    11.00000    0.11860
H38   2    0.517778    0.455420    0.220343    11.00000    0.05729
HKLF 4

REM  PRAS1
REM R1 =  0.0404 for    6829 Fo > 4sig(Fo)  and  0.0635 for all    9651 data
REM    719 parameters refined using      4 restraints

END

WGHT      0.0287      0.0000

REM Instructions for potential hydrogen bonds
EQIV $1 -x+1, y-1/2, -z+1/2
HTAB C9 F38_$1
EQIV $2 -x+1, y+1/2, -z+1/2
HTAB C36 O7_$2
EQIV $3 x+1/2, -y+1/2, -z
HTAB C48 Br19_$3
HTAB C50 F3_$2
HTAB O5 O7
HTAB N8 O37
HTAB O35 O37
HTAB N38 O7_$2

REM Highest difference peak  0.556,  deepest hole -0.453,  1-sigma level  0.065
Q1    1  -0.1234  0.2793  0.1647  11.00000  0.05    0.56
Q2    1  -0.2424  0.1770  0.1884  11.00000  0.05    0.30
Q3    1  -0.0171  0.0819  0.1669  11.00000  0.05    0.28
Q4    1   0.1591  0.5634  0.0850  11.00000  0.05    0.28
Q5    1   0.6805  0.5775  0.0788  11.00000  0.05    0.27
;

_shelx_res_checksum              68724
